# Supplementary material for: Hepatitis delta virus RNA decline post-inoculation in human NTCP transgenic mice is biphasic
Source: mBio. 2023 Jul 12;14(4):e01008-23. doi: 10.1128/mbio.01008-23 (PMC10470517; doi:10.1128/mbio.01008-23)
Supplement: Supplemental raw data — All raw data, including a figure legend. [file mbio.01008-23-s0002.xlsx]

## Sheet: Legend
	Tite of column	Description
	Experiment Name	Name of each experiment
	Exp Number	Number of experiment
	Fig # in manuscript	Figure to which data corresponds to
	Mouse Strain	Strain of mouse
	re_inoculation_time	Time of re-inoculation, 999 indicates no re-inoculation
	MyrB	Bulevirtide administration, 0 indicates no administration, 1 indicates administration
	Specimen	What specimen this was collected from
	Time post infection	Hour post infecton, 0.1 indicates 1 minute post infection
	Cage	Cage label
	Mouse ID	Mouse identiciation numbe
	Sex	Sex of mouse
	DOB	Date of birth of mouse, Nan indicates not provided
	Date of Experiment	Date of experiment
	Age at time of infection (Days)	Age of mouse at the time of infection, Nan inicates not provided
	LLoQ	Lower limit of quatitation in RT-qPCR
	GE/mL	HDV genomic equivalents per mL of blood
	Log HDV	Log HDV genomic equivalents per mL of blood

## Sheet: Figure 1
Experiment Name	Exp Number	Fig # in manuscript	Mouse Strain	re_inoculation_time	MyrB	Specimen	Time post infection	Cage	Mouse ID	Sex	DOB	Date of Experiment	Age at time of infection (Days)	LLoQ	GE/mL	Log HDV
NRG-hNTCP-HDV	2	1	NRG-hNTCP	999	0	Serum	4	C	132	F	Nan	2019-05-09	Nan	1000	71538.1	4.85454
NRG-hNTCP-HDV	2	1	NRG-hNTCP	999	0	Serum	10	C	132	F	Nan	2019-05-09	Nan	1000	2543.98	3.40551
NRG-hNTCP-HDV	2	1	NRG-hNTCP	999	0	Serum	24	C	132	F	Nan	2019-05-09	Nan	1000	33.8374	1.5294
NRG-hNTCP-HDV	2	1	NRG-hNTCP	999	0	Serum	8	B	219	M	2019-02-25	2019-05-09	73	1000	5496.17	3.74006
NRG-hNTCP-HDV	2	1	NRG-hNTCP	999	0	Serum	2	B	220	M	2019-02-25	2019-05-09	73	1000	348886	5.54268
NRG-hNTCP-HDV	2	1	NRG-hNTCP	999	0	Serum	4	C	224	F	2019-04-02	2019-05-09	37	1000	85298.7	4.93094
NRG-hNTCP-HDV	2	1	NRG-hNTCP	999	0	Serum	10	C	224	F	2019-04-02	2019-05-09	37	1000	8942.27	3.95145
NRG-hNTCP-HDV	2	1	NRG-hNTCP	999	0	Serum	24	C	224	F	2019-04-02	2019-05-09	37	1000	30.3468	1.48211
NRG-hNTCP-HDV	2	1	NRG-hNTCP	999	0	Serum	12	E	226	F	2019-02-25	2019-05-09	73	1000	7255.15	3.86065
NRG-hNTCP-HDV	2	1	NRG-hNTCP	999	0	Serum	72	E	226	F	2019-02-25	2019-05-09	73	1000	137.973	2.1398
NRG-hNTCP-HDV	2	1	NRG-hNTCP	999	0	Serum	48	D	237	F	2019-03-16	2019-05-09	54	1000	5.50293	0.740594
NRG-hNTCP-HDV	2	1	NRG-hNTCP	999	0	Serum	0.1	A	239	M	2019-03-16	2019-05-09	54	1000	1.18338e+09	9.07313
NRG-hNTCP-HDV	2	1	NRG-hNTCP	999	0	Serum	6	A	239	M	2019-03-16	2019-05-09	54	1000	220523	5.34345
NRG-hNTCP-HDV	2	1	NRG-hNTCP	999	0	Serum	14	F	283	M	2019-03-28	2019-05-09	42	1000	1488.28	3.17269
NRG-hNTCP-HDV	2	1	NRG-hNTCP	999	0	Serum	96	F	283	M	2019-03-28	2019-05-09	42	1000	7.97909	0.901953
NRG-hNTCP-HDV	2	1	NRG-hNTCP	999	0	Serum	14	F	284	M	2019-03-28	2019-05-09	42	1000	2238.53	3.34996
NRG-hNTCP-HDV	2	1	NRG-hNTCP	999	0	Serum	96	F	284	M	2019-03-28	2019-05-09	42	1000	7.90467	0.897884
NRG-hNTCP-HDV	2	1	NRG-hNTCP	999	0	Serum	14	F	286b	M	2019-03-28	2019-05-09	42	1000	1637.99	3.21431
NRG-hNTCP-HDV	2	1	NRG-hNTCP	999	0	Serum	96	F	286b	M	2019-03-28	2019-05-09	42	1000	5.50293	0.740594
NRG-hNTCP-HDV	2	1	NRG-hNTCP	999	0	Serum	2	B	288	M	2019-03-28	2019-05-09	42	1000	407597	5.61023
NRG-hNTCP-HDV	2	1	NRG-hNTCP	999	0	Serum	8	B	288	M	2019-03-28	2019-05-09	42	1000	4290.04	3.63246
NRG-hNTCP-HDV	2	1	NRG-hNTCP	999	0	Serum	-1	D	601	F	2019-03-28	2019-05-09	42	1000	81.9725	1.91367
NRG-hNTCP-HDV	2	1	NRG-hNTCP	999	0	Serum	48	D	601	F	2019-03-28	2019-05-09	42	1000	5.50293	0.740594
NRG-hNTCP-HDV	2	1	NRG-hNTCP	999	0	Serum	-1	B	602	M	2019-04-01	2019-05-09	38	1000	5.50293	0.740594
NRG-hNTCP-HDV	2	1	NRG-hNTCP	999	0	Serum	2	B	602	M	2019-04-01	2019-05-09	38	1000	595578	5.77494
NRG-hNTCP-HDV	2	1	NRG-hNTCP	999	0	Serum	8	B	602	M	2019-04-01	2019-05-09	38	1000	5382.93	3.73102
NRG-hNTCP-HDV	2	1	NRG-hNTCP	999	0	Serum	48	B	602	M	2019-04-01	2019-05-09	38	1000	5.50293	0.740594
NRG-hNTCP-HDV	2	1	NRG-hNTCP	999	0	Serum	-1	E	605	F	2019-04-02	2019-05-09	37	1000	5.50293	0.740594
NRG-hNTCP-HDV	2	1	NRG-hNTCP	999	0	Serum	12	E	605	F	2019-04-02	2019-05-09	37	1000	5048.31	3.70315
NRG-hNTCP-HDV	2	1	NRG-hNTCP	999	0	Serum	72	E	605	F	2019-04-02	2019-05-09	37	1000	5.50293	0.740594
NRG-hNTCP-HDV	2	1	NRG-hNTCP	999	0	Serum	12	E	606	F	2019-04-02	2019-05-09	37	1000	3273.59	3.51502
NRG-hNTCP-HDV	2	1	NRG-hNTCP	999	0	Serum	72	E	606	F	2019-04-02	2019-05-09	37	1000	99.3486	1.99716
NRG-hNTCP-HDV	2	1	NRG-hNTCP	999	0	Serum	0.1	A	608	M	2019-04-02	2019-05-09	37	1000	4.86756e+08	8.68731
NRG-hNTCP-HDV	2	1	NRG-hNTCP	999	0	Serum	6	A	609	M	2019-04-02	2019-05-09	37	1000	199184	5.29925
NRG-hNTCP-HDV	2	1	NRG-hNTCP	999	0	Serum	0.1	A	610	M	2019-04-02	2019-05-09	37	1000	7.4312e+08	8.87106
NRG-hNTCP-HDV	2	1	NRG-hNTCP	999	0	Serum	6	A	610	M	2019-04-02	2019-05-09	37	1000	79128.4	4.89833
NRG-hNTCP-HDV	2	1	NRG-hNTCP	999	0	Serum	4	C	4452	F	2019-01-04	2019-05-09	125	1000	135643	5.1324
NRG-hNTCP-HDV	2	1	NRG-hNTCP	999	0	Serum	10	C	4452	F	2019-01-04	2019-05-09	125	1000	1177	3.07078
NRG-hNTCP-HDV	2	1	NRG-hNTCP	999	0	Serum	24	C	4452	F	2019-01-04	2019-05-09	125	1000	10.2328	1.00999
C57BL/6-HDV	3a	1	C57BL/6	999	0	Serum	-1	C	120	Nan	Nan	Nan	Nan	1000	448.243	2.65151
C57BL/6-HDV	3a	1	C57BL/6	999	0	Serum	-1	C	143	Nan	Nan	Nan	Nan	1000	751.307	2.87582
C57BL/6-HDV	3a	1	C57BL/6	999	0	Serum	-1	C	145	Nan	Nan	Nan	Nan	1000	253.884	2.40463
C57BL/6-HDV	3a	1	C57BL/6	999	0	Serum	0.1	D	139	Nan	Nan	Nan	Nan	1000	9.15826e+07	7.96181
C57BL/6-HDV	3a	1	C57BL/6	999	0	Serum	0.1	D	140	Nan	Nan	Nan	Nan	1000	1.05805e+08	8.0245
C57BL/6-HDV	3a	1	C57BL/6	999	0	Serum	0.1	D	142	Nan	Nan	Nan	Nan	1000	8.13025e+07	7.9101
C57BL/6-HDV	3a	1	C57BL/6	999	0	Serum	2	E	134	Nan	Nan	Nan	Nan	1000	60099.9	4.77887
C57BL/6-HDV	3a	1	C57BL/6	999	0	Serum	2	E	135	Nan	Nan	Nan	Nan	1000	20422.7	4.31011
C57BL/6-HDV	3a	1	C57BL/6	999	0	Serum	2	E	136	Nan	Nan	Nan	Nan	1000	29398.9	4.46833
C57BL/6-HDV	3a	1	C57BL/6	999	0	Serum	4	F	132b	Nan	Nan	Nan	Nan	1000	517.651	2.71404
C57BL/6-HDV	3a	1	C57BL/6	999	0	Serum	4	F	133	Nan	Nan	Nan	Nan	1000	1801.17	3.25555
C57BL/6-HDV	3a	1	C57BL/6	999	0	Serum	4	F	no tag	Nan	Nan	Nan	Nan	1000	1102.06	3.04221
C57BL/6-HDV	3a	1	C57BL/6	999	0	Serum	6	D	139	Nan	Nan	Nan	Nan	1000	9432.19	3.97461
C57BL/6-HDV	3a	1	C57BL/6	999	0	Serum	6	D	140	Nan	Nan	Nan	Nan	1000	217990	5.33844
C57BL/6-HDV	3a	1	C57BL/6	999	0	Serum	6	D	142	Nan	Nan	Nan	Nan	1000	59888.6	4.77734
C57BL/6-HDV	3a	1	C57BL/6	999	0	Serum	8	E	134	Nan	Nan	Nan	Nan	1000	434.751	2.63824
C57BL/6-HDV	3a	1	C57BL/6	999	0	Serum	8	E	135	Nan	Nan	Nan	Nan	1000	363.498	2.5605
C57BL/6-HDV	3a	1	C57BL/6	999	0	Serum	8	E	136	Nan	Nan	Nan	Nan	1000	603.962	2.78101
C57BL/6-HDV	3a	1	C57BL/6	999	0	Serum	10	F	132b	Nan	Nan	Nan	Nan	1000	597.249	2.77616
C57BL/6-HDV	3a	1	C57BL/6	999	0	Serum	10	F	133	Nan	Nan	Nan	Nan	1000	293.633	2.4678
C57BL/6-HDV	3a	1	C57BL/6	999	0	Serum	10	F	no tag	Nan	Nan	Nan	Nan	1000	370.038	2.56825
C57BL/6-HDV	3a	1	C57BL/6	999	0	Serum	12	D	139	Nan	Nan	Nan	Nan	1000	246.023	2.39098
C57BL/6-HDV	3a	1	C57BL/6	999	0	Serum	12	D	140	Nan	Nan	Nan	Nan	1000	131.332	2.11837
C57BL/6-HDV	3a	1	C57BL/6	999	0	Serum	12	D	142	Nan	Nan	Nan	Nan	1000	25.5224	1.40692
C57BL/6-HDV	3a	1	C57BL/6	999	0	Serum	14	B	128	Nan	Nan	Nan	Nan	1000	1153.97	3.06219
C57BL/6-HDV	3a	1	C57BL/6	999	0	Serum	14	B	129	Nan	Nan	Nan	Nan	1000	561.642	2.74946
C57BL/6-HDV	3a	1	C57BL/6	999	0	Serum	14	B	131	Nan	Nan	Nan	Nan	1000	787.084	2.89602
C57BL/6-HDV	3a	1	C57BL/6	999	0	Serum	16	C	143	Nan	Nan	Nan	Nan	1000	394.188	2.5957
C57BL/6-HDV	3a	1	C57BL/6	999	0	Serum	16	Nan	144	Nan	Nan	Nan	Nan	1000	412.806	2.61575
C57BL/6-HDV	3a	1	C57BL/6	999	0	Serum	16	C	145	Nan	Nan	Nan	Nan	1000	500.921	2.69977
C57BL/6-HDV	3a	1	C57BL/6	999	0	Serum	18	A	126	Nan	Nan	Nan	Nan	1000	2920.22	3.46542
C57BL/6-HDV	3a	1	C57BL/6	999	0	Serum	18	A	127	Nan	Nan	Nan	Nan	1000	4061.47	3.60868
C57BL/6-HDV	3a	1	C57BL/6	999	0	Serum	18	A	130	Nan	Nan	Nan	Nan	1000	6887.62	3.83807
C57BL/6-HDV	3a	1	C57BL/6	999	0	Serum	20	B	128	Nan	Nan	Nan	Nan	1000	1214.27	3.08432
C57BL/6-HDV	3a	1	C57BL/6	999	0	Serum	20	B	129	Nan	Nan	Nan	Nan	1000	1669.52	3.22259
C57BL/6-HDV	3a	1	C57BL/6	999	0	Serum	20	B	131	Nan	Nan	Nan	Nan	1000	773.94	2.88871
C57BL/6-hNTCP-HDV	3b	1	C57BL/6-hNTCP	None	0	Serum	2	C	233	male	2019-03-25	Nan	Nan	1000	11131.6	4.04656
C57BL/6-hNTCP-HDV	3b	1	C57BL/6-hNTCP	None	0	Serum	8	C	233	male	2019-03-25	Nan	Nan	1000	2712.41	3.43336
C57BL/6-hNTCP-HDV	3b	1	C57BL/6-hNTCP	None	0	Serum	16	C	233	male	2019-03-25	Nan	Nan	1000	1264.59	3.10195
C57BL/6-hNTCP-HDV	3b	1	C57BL/6-hNTCP	None	0	Serum	22	C	233	male	2019-03-25	Nan	Nan	1000	3012.57	3.47894
C57BL/6-hNTCP-HDV	3b	1	C57BL/6-hNTCP	None	0	Serum	24	C	233	male	2019-03-25	Nan	Nan	1000	284.154	2.45355
C57BL/6-hNTCP-HDV	3b	1	C57BL/6-hNTCP	None	0	Serum	2	E	234	female	2019-02-27	Nan	Nan	1000	9214.62	3.96448
C57BL/6-hNTCP-HDV	3b	1	C57BL/6-hNTCP	None	0	Serum	8	E	234	female	2019-02-27	Nan	Nan	1000	367.961	2.5658
C57BL/6-hNTCP-HDV	3b	1	C57BL/6-hNTCP	None	0	Serum	12	E	234	female	2019-02-27	Nan	Nan	1000	693.197	2.84086
C57BL/6-hNTCP-HDV	3b	1	C57BL/6-hNTCP	None	0	Serum	16	E	234	female	2019-02-27	Nan	Nan	1000	2256.47	3.35343
C57BL/6-hNTCP-HDV	3b	1	C57BL/6-hNTCP	None	0	Serum	24	E	234	female	2019-02-27	Nan	Nan	1000	241.363	2.38267
C57BL/6-hNTCP-HDV	3b	1	C57BL/6-hNTCP	None	0	Serum	2	E	235	female	2019-04-23	Nan	Nan	1000	7532.3	3.87693
C57BL/6-hNTCP-HDV	3b	1	C57BL/6-hNTCP	None	0	Serum	8	E	235	female	2019-04-23	Nan	Nan	1000	954.941	2.97998
C57BL/6-hNTCP-HDV	3b	1	C57BL/6-hNTCP	None	0	Serum	12	E	235	female	2019-04-23	Nan	Nan	1000	544.447	2.73596
C57BL/6-hNTCP-HDV	3b	1	C57BL/6-hNTCP	None	0	Serum	16	E	235	female	2019-04-23	Nan	Nan	1000	648.405	2.81185
C57BL/6-hNTCP-HDV	3b	1	C57BL/6-hNTCP	None	0	Serum	24	E	235	female	2019-04-23	Nan	Nan	1000	285.996	2.45636
C57BL/6-hNTCP-HDV	3b	1	C57BL/6-hNTCP	None	0	Serum	22	C	264	male	2019-03-25	Nan	Nan	1000	1150.71	3.06097
C57BL/6-hNTCP-HDV	3b	1	C57BL/6-hNTCP	None	0	Serum	-1	B	266	male	2019-04-27	Nan	Nan	1000	257.224	2.41031
C57BL/6-hNTCP-HDV	3b	1	C57BL/6-hNTCP	None	0	Serum	14	B	266	male	2019-04-27	Nan	Nan	1000	803.976	2.90524
C57BL/6-hNTCP-HDV	3b	1	C57BL/6-hNTCP	None	0	Serum	20	B	266	male	2019-04-27	Nan	Nan	1000	421.86	2.62517
C57BL/6-hNTCP-HDV	3b	1	C57BL/6-hNTCP	None	0	Serum	-1	B	267	male	2019-04-28	Nan	Nan	1000	153.916	2.18728
C57BL/6-hNTCP-HDV	3b	1	C57BL/6-hNTCP	None	0	Serum	14	B	267	male	2019-04-28	Nan	Nan	1000	377.585	2.57701
C57BL/6-hNTCP-HDV	3b	1	C57BL/6-hNTCP	None	0	Serum	20	B	267	male	2019-04-28	Nan	Nan	1000	382.051	2.58212
C57BL/6-hNTCP-HDV	3b	1	C57BL/6-hNTCP	None	0	Serum	22	C	286	male	2019-03-25	Nan	Nan	1000	998.442	2.99932
C57BL/6-hNTCP-HDV	3b	1	C57BL/6-hNTCP	None	0	Serum	18	A	631	male	2019-04-23	Nan	Nan	1000	1146.61	3.05942
C57BL/6-hNTCP-HDV	3b	1	C57BL/6-hNTCP	None	0	Serum	0.1	A	632	male	2019-04-24	Nan	Nan	1000	7.9332e+06	6.89945
C57BL/6-hNTCP-HDV	3b	1	C57BL/6-hNTCP	None	0	Serum	18	A	632	male	2019-04-24	Nan	Nan	1000	795.315	2.90054
C57BL/6-hNTCP-HDV	3b	1	C57BL/6-hNTCP	None	0	Serum	0.1	A	634	male	2019-04-25	Nan	Nan	1000	7.24912e+06	6.86029
C57BL/6-hNTCP-HDV	3b	1	C57BL/6-hNTCP	None	0	Serum	6	A	634	male	2019-04-25	Nan	Nan	1000	11744.8	4.06985
C57BL/6-hNTCP-HDV	3b	1	C57BL/6-hNTCP	None	0	Serum	18	A	634	male	2019-04-25	Nan	Nan	1000	843.431	2.92605
C57BL/6-hNTCP-HDV	3b	1	C57BL/6-hNTCP	None	0	Serum	0.1	D	635	female	2019-05-09	Nan	Nan	1000	8.36664e+06	6.92255
C57BL/6-hNTCP-HDV	3b	1	C57BL/6-hNTCP	None	0	Serum	6	D	635	female	2019-05-09	Nan	Nan	1000	4301.04	3.63357
C57BL/6-hNTCP-HDV	3b	1	C57BL/6-hNTCP	None	0	Serum	12	D	635	female	2019-05-09	Nan	Nan	1000	607.652	2.78365
C57BL/6-hNTCP-HDV	3b	1	C57BL/6-hNTCP	None	0	Serum	6	D	636	female	2019-05-09	Nan	Nan	1000	6416.27	3.80728
C57BL/6-hNTCP-HDV	3b	1	C57BL/6-hNTCP	None	0	Serum	4	F	915	male	2019-02-04	Nan	Nan	1000	3751.83	3.57424
C57BL/6-hNTCP-HDV	3b	1	C57BL/6-hNTCP	None	0	Serum	10	F	915	male	2019-02-04	Nan	Nan	1000	2915.17	3.46466
C57BL/6-hNTCP-HDV	3b	1	C57BL/6-hNTCP	None	0	Serum	4	F	916	male	2019-02-04	Nan	Nan	1000	4967.28	3.69612
C57BL/6-hNTCP-HDV	3b	1	C57BL/6-hNTCP	None	0	Serum	10	F	916	male	2019-02-04	Nan	Nan	1000	525.675	2.72072
C57BL/6-hNTCP-HDV	3b	1	C57BL/6-hNTCP	None	0	Serum	4	F	956	male	2019-02-04	Nan	Nan	1000	9671.34	3.98549
C57BL/6-hNTCP-HDV	3b	1	C57BL/6-hNTCP	None	0	Serum	10	F	956	male	2019-02-04	Nan	Nan	1000	673.525	2.82835
C57BL/6-hNTCP-HDV	3b	1	C57BL/6-hNTCP	None	0	Serum	-1	B	no tag b	male	2019-04-26	Nan	Nan	1000	332.077	2.52124
C57BL/6-hNTCP-HDV	3b	1	C57BL/6-hNTCP	None	0	Serum	14	B	no tag b	male	2019-04-26	Nan	Nan	1000	771.909	2.88757
NRG-HDV	1	1	NRG	None	0	Serum	0.1	A	921	F	2019-02-11	2019-03-29	46	1000	3.00462e+08	8.47779
NRG-HDV	1	1	NRG	None	0	Serum	-1	A	921	F	2019-02-11	2019-03-29	46	1000	680.599	2.83289
NRG-HDV	1	1	NRG	None	0	Serum	6	A	921	F	2019-02-11	2019-03-29	46	1000	58222	4.76509
NRG-HDV	1	1	NRG	None	0	Serum	12	A	921	F	2019-02-11	2019-03-29	46	1000	24042.3	4.38098
NRG-HDV	1	1	NRG	None	0	Serum	0.1	A	922	F	2019-02-11	2019-03-29	46	1000	3.1869e+08	8.50337
NRG-HDV	1	1	NRG	None	0	Serum	-1	A	922	F	2019-02-11	2019-03-29	46	1000	905.214	2.95675
NRG-HDV	1	1	NRG	None	0	Serum	6	A	922	F	2019-02-11	2019-03-29	46	1000	90448.9	4.9564
NRG-HDV	1	1	NRG	None	0	Serum	12	A	922	F	2019-02-11	2019-03-29	46	1000	5657.91	3.75266
NRG-HDV	1	1	NRG	None	0	Serum	0.1	A	937	F	2019-02-11	2019-03-29	46	1000	5.44938e+08	8.73635
NRG-HDV	1	1	NRG	None	0	Serum	-1	A	937	F	2019-02-11	2019-03-29	46	1000	21.5045	1.33253
NRG-HDV	1	1	NRG	None	0	Serum	6	A	937	F	2019-02-11	2019-03-29	46	1000	159748	5.20344
NRG-HDV	1	1	NRG	None	0	Serum	12	A	937	F	2019-02-11	2019-03-29	46	1000	15959.6	4.20302
NRG-HDV	1	1	NRG	None	0	Serum	0.1	A	938	F	2019-02-11	2019-03-29	46	1000	2.7349e+08	8.43694
NRG-HDV	1	1	NRG	None	0	Serum	-1	A	938	F	2019-02-11	2019-03-29	46	1000	124.19	2.09409
NRG-HDV	1	1	NRG	None	0	Serum	6	A	938	F	2019-02-11	2019-03-29	46	1000	77998.8	4.89209
NRG-HDV	1	1	NRG	None	0	Serum	12	A	938	F	2019-02-11	2019-03-29	46	1000	18529.6	4.26787
NRG-HDV	1	1	NRG	None	0	Serum	0.1	A	939	F	2019-02-11	2019-03-29	46	1000	1.00232e+07	7.00101
NRG-HDV	1	1	NRG	None	0	Serum	-1	A	939	F	2019-02-11	2019-03-29	46	1000	749.955	2.87504
NRG-HDV	1	1	NRG	None	0	Serum	6	A	939	F	2019-02-11	2019-03-29	46	1000	1.50137e+06	6.17649
NRG-HDV	1	1	NRG	None	0	Serum	12	A	939	F	2019-02-11	2019-03-29	46	1000	148726	5.17239
NRG-HDV	1	1	NRG	None	0	Serum	2	B	940	M	2019-01-05	2019-03-29	83	1000	396346	5.59807
NRG-HDV	1	1	NRG	None	0	Serum	-1	B	940	M	2019-01-05	2019-03-29	83	1000	182.164	2.26046
NRG-HDV	1	1	NRG	None	0	Serum	8	B	940	M	2019-01-05	2019-03-29	83	1000	17400.6	4.24056
NRG-HDV	1	1	NRG	None	0	Serum	12	B	940	M	2019-01-05	2019-03-29	83	1000	33663	4.52715
NRG-HDV	1	1	NRG	None	0	Serum	2	B	941	M	2019-01-05	2019-03-29	83	1000	249155	5.39647
NRG-HDV	1	1	NRG	None	0	Serum	-1	B	941	M	2019-01-05	2019-03-29	83	1000	3010.68	3.47866
NRG-HDV	1	1	NRG	None	0	Serum	8	B	941	M	2019-01-05	2019-03-29	83	1000	10356.9	4.01523
NRG-HDV	1	1	NRG	None	0	Serum	12	B	941	M	2019-01-05	2019-03-29	83	1000	11188.8	4.04878
NRG-HDV	1	1	NRG	None	0	Serum	2	B	942	M	2019-01-05	2019-03-29	83	1000	188728	5.27584
NRG-HDV	1	1	NRG	None	0	Serum	-1	B	942	M	2019-01-05	2019-03-29	83	1000	648.185	2.8117
NRG-HDV	1	1	NRG	None	0	Serum	8	B	942	M	2019-01-05	2019-03-29	83	1000	14354.4	4.15698
NRG-HDV	1	1	NRG	None	0	Serum	12	B	942	M	2019-01-05	2019-03-29	83	1000	9095	3.9588
NRG-HDV	1	1	NRG	None	0	Serum	2	B	943	M	2019-01-05	2019-03-29	83	1000	277650	5.4435
NRG-HDV	1	1	NRG	None	0	Serum	-1	B	943	M	2019-01-05	2019-03-29	83	1000	288.015	2.45941
NRG-HDV	1	1	NRG	None	0	Serum	8	B	943	M	2019-01-05	2019-03-29	83	1000	35900.2	4.5551
NRG-HDV	1	1	NRG	None	0	Serum	12	B	943	M	2019-01-05	2019-03-29	83	1000	10465.4	4.01976
NRG-HDV	1	1	NRG	None	0	Serum	2	B	944	M	2019-01-05	2019-03-29	83	1000	260712	5.41616
NRG-HDV	1	1	NRG	None	0	Serum	-1	B	944	M	2019-01-05	2019-03-29	83	1000	1195.69	3.07762
NRG-HDV	1	1	NRG	None	0	Serum	8	B	944	M	2019-01-05	2019-03-29	83	1000	72936.3	4.86294
NRG-HDV	1	1	NRG	None	0	Serum	12	B	944	M	2019-01-05	2019-03-29	83	1000	8752.69	3.94214
NRG-HDV	1	1	NRG	None	0	Serum	4	C	945	F	Nan	2019-03-29	Nan	1000	95861.9	4.98165
NRG-HDV	1	1	NRG	None	0	Serum	-1	C	945	F	Nan	2019-03-29	Nan	1000	133.233	2.12461
NRG-HDV	1	1	NRG	None	0	Serum	10	C	945	F	Nan	2019-03-29	Nan	1000	3729.49	3.57165
NRG-HDV	1	1	NRG	None	0	Serum	12	C	945	F	Nan	2019-03-29	Nan	1000	13146.9	4.11882
NRG-HDV	1	1	NRG	None	0	Serum	4	C	946	F	Nan	2019-03-29	Nan	1000	77577.8	4.88974
NRG-HDV	1	1	NRG	None	0	Serum	-1	C	946	F	Nan	2019-03-29	Nan	1000	1521.97	3.18241
NRG-HDV	1	1	NRG	None	0	Serum	10	C	946	F	Nan	2019-03-29	Nan	1000	18335.4	4.26329
NRG-HDV	1	1	NRG	None	0	Serum	12	C	946	F	Nan	2019-03-29	Nan	1000	220.993	2.34438
NRG-HDV	1	1	NRG	None	0	Serum	4	C	947	F	Nan	2019-03-29	Nan	1000	48387.7	4.68473
NRG-HDV	1	1	NRG	None	0	Serum	-1	C	947	F	Nan	2019-03-29	Nan	1000	233.797	2.36884
NRG-HDV	1	1	NRG	None	0	Serum	10	C	947	F	Nan	2019-03-29	Nan	1000	19678.8	4.294
NRG-HDV	1	1	NRG	None	0	Serum	12	C	947	F	Nan	2019-03-29	Nan	1000	7930.35	3.89929
NRG-HDV	1	1	NRG	None	0	Serum	4	C	948	F	Nan	2019-03-29	Nan	1000	37861.8	4.5782
NRG-HDV	1	1	NRG	None	0	Serum	-1	C	948	F	Nan	2019-03-29	Nan	1000	40.6416	1.60897
NRG-HDV	1	1	NRG	None	0	Serum	10	C	948	F	Nan	2019-03-29	Nan	1000	13918.5	4.14359
NRG-HDV	1	1	NRG	None	0	Serum	12	C	948	F	Nan	2019-03-29	Nan	1000	7799.67	3.89208
NRG-HDV	1	1	NRG	None	0	Serum	4	C	949	F	2019-01-21	2019-03-29	67	1000	64.4246	1.80905
NRG-HDV	1	1	NRG	None	0	Serum	-1	C	949	F	2019-01-21	2019-03-29	67	1000	633.046	2.80144
NRG-HDV	1	1	NRG	None	0	Serum	10	C	949	F	2019-01-21	2019-03-29	67	1000	32637.8	4.51372
NRG-HDV	1	1	NRG	None	0	Serum	12	C	949	F	2019-01-21	2019-03-29	67	1000	8340.8	3.92121
NRG-HDV	1	1	NRG	None	0	Serum	0.1	D	950	F	2019-01-21	2019-03-29	67	1000	7.90555e+08	8.89793
NRG-HDV	1	1	NRG	None	0	Serum	12	D	950	F	2019-01-21	2019-03-29	67	1000	127963	5.10709
NRG-HDV	1	1	NRG	None	0	Serum	18	D	950	F	2019-01-21	2019-03-29	67	1000	204.833	2.3114
NRG-HDV	1	1	NRG	None	0	Serum	24	D	950	F	2019-01-21	2019-03-29	67	1000	4976.38	3.69691
NRG-HDV	1	1	NRG	None	0	Serum	-1	D	950	F	2019-01-21	2019-03-29	67	1000	35.4554	1.54968
NRG-HDV	1	1	NRG	None	0	Serum	0.1	D	976	F	Nan	2019-03-29	Nan	1000	1.2619e+09	9.10103
NRG-HDV	1	1	NRG	None	0	Serum	12	D	976	F	Nan	2019-03-29	Nan	1000	184.088	2.26503
NRG-HDV	1	1	NRG	None	0	Serum	18	D	976	F	Nan	2019-03-29	Nan	1000	4546.46	3.65767
NRG-HDV	1	1	NRG	None	0	Serum	24	D	976	F	Nan	2019-03-29	Nan	1000	1143.27	3.05815
NRG-HDV	1	1	NRG	None	0	Serum	-1	D	976	F	Nan	2019-03-29	Nan	1000	108.221	2.03431
NRG-HDV	1	1	NRG	None	0	Serum	0.1	D	977	F	Nan	2019-03-29	Nan	1000	1.07554e+09	9.03163
NRG-HDV	1	1	NRG	None	0	Serum	12	D	977	F	Nan	2019-03-29	Nan	1000	2505.97	3.39898
NRG-HDV	1	1	NRG	None	0	Serum	18	D	977	F	Nan	2019-03-29	Nan	1000	90.4102	1.95622
NRG-HDV	1	1	NRG	None	0	Serum	24	D	977	F	Nan	2019-03-29	Nan	1000	213.43	2.32926
NRG-HDV	1	1	NRG	None	0	Serum	-1	D	977	F	Nan	2019-03-29	Nan	1000	102.153	2.00925
NRG-HDV	1	1	NRG	None	0	Serum	0.1	D	978	F	Nan	2019-03-29	Nan	1000	1.42758e+09	9.1546
NRG-HDV	1	1	NRG	None	0	Serum	12	D	978	F	Nan	2019-03-29	Nan	1000	6466.11	3.81064
NRG-HDV	1	1	NRG	None	0	Serum	18	D	978	F	Nan	2019-03-29	Nan	1000	276.802	2.44217
NRG-HDV	1	1	NRG	None	0	Serum	24	D	978	F	Nan	2019-03-29	Nan	1000	80.7417	1.9071
NRG-HDV	1	1	NRG	None	0	Serum	-1	D	978	F	Nan	2019-03-29	Nan	1000	30.0065	1.47722
NRG-HDV	1	1	NRG	None	0	Serum	0.1	D	979	F	Nan	2019-03-29	Nan	1000	1.50334e+09	9.17706
NRG-HDV	1	1	NRG	None	0	Serum	12	D	979	F	Nan	2019-03-29	Nan	1000	12161.2	4.08498
NRG-HDV	1	1	NRG	None	0	Serum	18	D	979	F	Nan	2019-03-29	Nan	1000	218.284	2.33902
NRG-HDV	1	1	NRG	None	0	Serum	24	D	979	F	Nan	2019-03-29	Nan	1000	221.212	2.34481
NRG-HDV	1	1	NRG	None	0	Serum	-1	D	979	F	Nan	2019-03-29	Nan	1000	19.2964	1.28548
NRG-HDV	1	1	NRG	None	0	Serum	14	E	980	F	2019-01-05	2019-03-29	83	1000	144.517	2.15992
NRG-HDV	1	1	NRG	None	0	Serum	20	E	980	F	2019-01-05	2019-03-29	83	1000	590.004	2.77085
NRG-HDV	1	1	NRG	None	0	Serum	24	E	980	F	2019-01-05	2019-03-29	83	1000	2065.03	3.31493
NRG-HDV	1	1	NRG	None	0	Serum	-1	E	980	F	2019-01-05	2019-03-29	83	1000	42.4962	1.62835
NRG-HDV	1	1	NRG	None	0	Serum	14	E	981	F	2019-01-05	2019-03-29	83	1000	1127.43	3.05209
NRG-HDV	1	1	NRG	None	0	Serum	20	E	981	F	2019-01-05	2019-03-29	83	1000	108.298	2.03462
NRG-HDV	1	1	NRG	None	0	Serum	24	E	981	F	2019-01-05	2019-03-29	83	1000	24.7678	1.39389
NRG-HDV	1	1	NRG	None	0	Serum	-1	E	981	F	2019-01-05	2019-03-29	83	1000	47.5677	1.67731
NRG-HDV	1	1	NRG	None	0	Serum	14	E	982	F	2019-01-05	2019-03-29	83	1000	223.419	2.34912
NRG-HDV	1	1	NRG	None	0	Serum	20	E	982	F	2019-01-05	2019-03-29	83	1000	919.208	2.96341
NRG-HDV	1	1	NRG	None	0	Serum	24	E	982	F	2019-01-05	2019-03-29	83	1000	71.0619	1.85164
NRG-HDV	1	1	NRG	None	0	Serum	-1	E	982	F	2019-01-05	2019-03-29	83	1000	144.975	2.16129
NRG-HDV	1	1	NRG	None	0	Serum	14	E	983	F	Nan	2019-03-29	Nan	1000	193.989	2.28778
NRG-HDV	1	1	NRG	None	0	Serum	20	E	983	F	Nan	2019-03-29	Nan	1000	410519	5.61333
NRG-HDV	1	1	NRG	None	0	Serum	24	E	983	F	Nan	2019-03-29	Nan	1000	866.688	2.93786
NRG-HDV	1	1	NRG	None	0	Serum	-1	E	983	F	Nan	2019-03-29	Nan	1000	104.119	2.01753
NRG-HDV	1	1	NRG	None	0	Serum	14	E	984	F	Nan	2019-03-29	Nan	1000	1126.18	3.05161
NRG-HDV	1	1	NRG	None	0	Serum	20	E	984	F	Nan	2019-03-29	Nan	1000	121.406	2.08424
NRG-HDV	1	1	NRG	None	0	Serum	24	E	984	F	Nan	2019-03-29	Nan	1000	104.213	2.01792
NRG-HDV	1	1	NRG	None	0	Serum	-1	E	984	F	Nan	2019-03-29	Nan	1000	42.0073	1.62332
NRG-HDV	1	1	NRG	None	0	Serum	16	F	985	F	Nan	2019-03-29	Nan	1000	244.995	2.38916
NRG-HDV	1	1	NRG	None	0	Serum	22	F	985	F	Nan	2019-03-29	Nan	1000	182.772	2.26191
NRG-HDV	1	1	NRG	None	0	Serum	24	F	985	F	Nan	2019-03-29	Nan	1000	315.613	2.49915
NRG-HDV	1	1	NRG	None	0	Serum	-1	F	985	F	Nan	2019-03-29	Nan	1000	85.5917	1.93243
NRG-HDV	1	1	NRG	None	0	Serum	16	F	986	F	Nan	2019-03-29	Nan	1000	165.692	2.2193
NRG-HDV	1	1	NRG	None	0	Serum	22	F	986	F	Nan	2019-03-29	Nan	1000	8957.45	3.95218
NRG-HDV	1	1	NRG	None	0	Serum	24	F	986	F	Nan	2019-03-29	Nan	1000	139.335	2.14406
NRG-HDV	1	1	NRG	None	0	Serum	-1	F	986	F	Nan	2019-03-29	Nan	1000	112.865	2.05256
NRG-HDV	1	1	NRG	None	0	Serum	16	F	987	M	2019-02-11	2019-03-29	46	1000	207.477	2.31697
NRG-HDV	1	1	NRG	None	0	Serum	22	F	987	M	2019-02-11	2019-03-29	46	1000	126.607	2.10246
NRG-HDV	1	1	NRG	None	0	Serum	24	F	987	M	2019-02-11	2019-03-29	46	1000	107.556	2.03164
NRG-HDV	1	1	NRG	None	0	Serum	-1	F	987	M	2019-02-11	2019-03-29	46	1000	35.4554	1.54968
NRG-HDV	1	1	NRG	None	0	Serum	16	F	988	M	2019-02-11	2019-03-29	46	1000	197150	5.2948
NRG-HDV	1	1	NRG	None	0	Serum	22	F	988	M	2019-02-11	2019-03-29	46	1000	175.642	2.24463
NRG-HDV	1	1	NRG	None	0	Serum	24	F	988	M	2019-02-11	2019-03-29	46	1000	3642.08	3.56135
NRG-HDV	1	1	NRG	None	0	Serum	-1	F	988	M	2019-02-11	2019-03-29	46	1000	26.2503	1.41913
NRG-HDV	1	1	NRG	None	0	Serum	16	F	989	M	2019-02-11	2019-03-29	46	1000	135.751	2.13274
NRG-HDV	1	1	NRG	None	0	Serum	22	F	989	M	2019-02-11	2019-03-29	46	1000	163.272	2.21291
NRG-HDV	1	1	NRG	None	0	Serum	24	F	989	M	2019-02-11	2019-03-29	46	1000	810.025	2.9085
NRG-HDV	1	1	NRG	None	0	Serum	-1	F	989	M	2019-02-11	2019-03-29	46	1000	35.4554	1.54968

## Sheet: Figure 2
Experiment Name	Exp Number	Fig # in manuscript	Mouse Strain	re_inoculation_time	MyrB	Specimen	Time post infection	Cage	Mouse ID	Sex	DOB	Date of Experiment	Age at time of infection (Days)	LLoQ	GE/mL	Log HDV
HDV-Bulevirtide	4	2	NRG	999	0	Serum	0.1	F	51	M	Nan	2021-04-21	Nan	1000	2.45909e+07	7.39078
HDV-Bulevirtide	4	2	NRG	999	0	Serum	4	F	51	M	Nan	2021-04-21	Nan	1000	286122	5.45655
HDV-Bulevirtide	4	2	NRG	999	0	Serum	8	F	51	M	Nan	2021-04-21	Nan	1000	21016.7	4.32256
HDV-Bulevirtide	4	2	NRG	999	0	Serum	18	F	51	M	Nan	2021-04-21	Nan	1000	6005.09	3.77852
HDV-Bulevirtide	4	2	NRG	999	0	Serum	24	F	51	M	Nan	2021-04-21	Nan	1000	5643.76	3.75157
HDV-Bulevirtide	4	2	NRG	999	0	Serum	0.1	F	52	M	Nan	2021-04-21	Nan	1000	2.4097e+07	7.38196
HDV-Bulevirtide	4	2	NRG	999	0	Serum	4	F	52	M	Nan	2021-04-21	Nan	1000	143469	5.15676
HDV-Bulevirtide	4	2	NRG	999	0	Serum	8	F	52	M	Nan	2021-04-21	Nan	1000	15274.2	4.18396
HDV-Bulevirtide	4	2	NRG	999	0	Serum	18	F	52	M	Nan	2021-04-21	Nan	1000	6358.29	3.80334
HDV-Bulevirtide	4	2	NRG	999	0	Serum	24	F	52	M	Nan	2021-04-21	Nan	1000	5539.83	3.7435
HDV-Bulevirtide	4	2	NRG	999	0	Serum	0.1	F	53	M	Nan	2021-04-21	Nan	1000	2.4272e+07	7.3851
HDV-Bulevirtide	4	2	NRG	999	0	Serum	4	F	53	M	Nan	2021-04-21	Nan	1000	291759	5.46502
HDV-Bulevirtide	4	2	NRG	999	0	Serum	8	F	53	M	Nan	2021-04-21	Nan	1000	47342.6	4.67525
HDV-Bulevirtide	4	2	NRG	999	0	Serum	18	F	53	M	Nan	2021-04-21	Nan	1000	6806.37	3.83292
HDV-Bulevirtide	4	2	NRG	999	0	Serum	24	F	53	M	Nan	2021-04-21	Nan	1000	5995.39	3.77782
HDV-Bulevirtide	4	2	NRG	999	0	Serum	-1	G	54	M	Nan	2021-04-21	Nan	1000	478.848	2.6802
HDV-Bulevirtide	4	2	NRG	999	0	Serum	1	G	54	M	Nan	2021-04-21	Nan	1000	4.03662e+06	6.60602
HDV-Bulevirtide	4	2	NRG	999	0	Serum	6	G	54	M	Nan	2021-04-21	Nan	1000	91779.9	4.96275
HDV-Bulevirtide	4	2	NRG	999	0	Serum	12	G	54	M	Nan	2021-04-21	Nan	1000	6514.86	3.81391
HDV-Bulevirtide	4	2	NRG	999	0	Serum	22	G	54	M	Nan	2021-04-21	Nan	1000	4833.32	3.68425
HDV-Bulevirtide	4	2	NRG	999	0	Serum	-1	G	55	M	Nan	2021-04-21	Nan	1000	588.537	2.76977
HDV-Bulevirtide	4	2	NRG	999	0	Serum	1	G	55	M	Nan	2021-04-21	Nan	1000	1.31246e+07	7.11809
HDV-Bulevirtide	4	2	NRG	999	0	Serum	6	G	55	M	Nan	2021-04-21	Nan	1000	55846.7	4.747
HDV-Bulevirtide	4	2	NRG	999	0	Serum	12	G	55	M	Nan	2021-04-21	Nan	1000	6322.95	3.80092
HDV-Bulevirtide	4	2	NRG	999	0	Serum	22	G	55	M	Nan	2021-04-21	Nan	1000	4693.55	3.6715
HDV-Bulevirtide	4	2	NRG	999	0	Serum	-1	G	56	M	Nan	2021-04-21	Nan	1000	381.704	2.58173
HDV-Bulevirtide	4	2	NRG	999	0	Serum	1	G	56	M	Nan	2021-04-21	Nan	1000	6.01635e+06	6.77933
HDV-Bulevirtide	4	2	NRG	999	0	Serum	6	G	56	M	Nan	2021-04-21	Nan	1000	101621	5.00698
HDV-Bulevirtide	4	2	NRG	999	0	Serum	12	G	56	M	Nan	2021-04-21	Nan	1000	8589.88	3.93399
HDV-Bulevirtide	4	2	NRG	999	0	Serum	22	G	56	M	Nan	2021-04-21	Nan	1000	5686.06	3.75481
HDV-Bulevirtide	4	2	NRG-hNTCP	999	0	Serum	0.1	D	755	F	Nan	2021-04-21	Nan	1000	2.91502e+07	7.46464
HDV-Bulevirtide	4	2	NRG-hNTCP	999	0	Serum	4	D	755	F	Nan	2021-04-21	Nan	1000	478505	5.67989
HDV-Bulevirtide	4	2	NRG-hNTCP	999	0	Serum	8	D	755	F	Nan	2021-04-21	Nan	1000	58594.1	4.76785
HDV-Bulevirtide	4	2	NRG-hNTCP	999	0	Serum	18	D	755	F	Nan	2021-04-21	Nan	1000	3172.76	3.50144
HDV-Bulevirtide	4	2	NRG-hNTCP	999	0	Serum	24	D	755	F	Nan	2021-04-21	Nan	1000	3239.52	3.51048
HDV-Bulevirtide	4	2	NRG-hNTCP	999	0	Serum	0.1	D	756	F	Nan	2021-04-21	Nan	1000	5.81745e+07	7.76473
HDV-Bulevirtide	4	2	NRG-hNTCP	999	0	Serum	4	D	756	F	Nan	2021-04-21	Nan	1000	204697	5.31111
HDV-Bulevirtide	4	2	NRG-hNTCP	999	0	Serum	8	D	756	F	Nan	2021-04-21	Nan	1000	38891.3	4.58985
HDV-Bulevirtide	4	2	NRG-hNTCP	999	0	Serum	18	D	756	F	Nan	2021-04-21	Nan	1000	4393.21	3.64278
HDV-Bulevirtide	4	2	NRG-hNTCP	999	0	Serum	24	D	756	F	Nan	2021-04-21	Nan	1000	3280.53	3.51594
HDV-Bulevirtide	4	2	NRG-hNTCP	999	0	Serum	0.1	D	757	F	Nan	2021-04-21	Nan	1000	3.18217e+07	7.50272
HDV-Bulevirtide	4	2	NRG-hNTCP	999	0	Serum	4	D	757	F	Nan	2021-04-21	Nan	1000	168609	5.22688
HDV-Bulevirtide	4	2	NRG-hNTCP	999	0	Serum	8	D	757	F	Nan	2021-04-21	Nan	1000	28857.8	4.46026
HDV-Bulevirtide	4	2	NRG-hNTCP	999	0	Serum	18	D	757	F	Nan	2021-04-21	Nan	1000	4506.82	3.65387
HDV-Bulevirtide	4	2	NRG-hNTCP	999	0	Serum	24	D	757	F	Nan	2021-04-21	Nan	1000	6261.97	3.79671
HDV-Bulevirtide	4	2	NRG-hNTCP	999	0	Serum	-1	E	758	F	Nan	2021-04-21	Nan	1000	513.905	2.71088
HDV-Bulevirtide	4	2	NRG-hNTCP	999	0	Serum	1	E	758	F	Nan	2021-04-21	Nan	1000	2.94622e+06	6.46927
HDV-Bulevirtide	4	2	NRG-hNTCP	999	0	Serum	6	E	758	F	Nan	2021-04-21	Nan	1000	43314.9	4.63664
HDV-Bulevirtide	4	2	NRG-hNTCP	999	0	Serum	12	E	758	F	Nan	2021-04-21	Nan	1000	3090.25	3.48999
HDV-Bulevirtide	4	2	NRG-hNTCP	999	0	Serum	22	E	758	F	Nan	2021-04-21	Nan	1000	3917.29	3.59299
HDV-Bulevirtide	4	2	NRG-hNTCP	999	0	Serum	-1	E	879	M	Nan	2021-04-21	Nan	1000	381.835	2.58188
HDV-Bulevirtide	4	2	NRG-hNTCP	999	0	Serum	1	E	879	M	Nan	2021-04-21	Nan	1000	2.93584e+06	6.46773
HDV-Bulevirtide	4	2	NRG-hNTCP	999	0	Serum	6	E	879	M	Nan	2021-04-21	Nan	1000	45753	4.66042
HDV-Bulevirtide	4	2	NRG-hNTCP	999	0	Serum	12	E	879	M	Nan	2021-04-21	Nan	1000	2078.48	3.31774
HDV-Bulevirtide	4	2	NRG-hNTCP	999	0	Serum	22	E	879	M	Nan	2021-04-21	Nan	1000	4427.84	3.64619
HDV-Bulevirtide	4	2	NRG-hNTCP	999	0	Serum	-1	E	887	M	Nan	2021-04-21	Nan	1000	838.232	2.92336
HDV-Bulevirtide	4	2	NRG-hNTCP	999	0	Serum	1	E	887	M	Nan	2021-04-21	Nan	1000	5.02626e+06	6.70125
HDV-Bulevirtide	4	2	NRG-hNTCP	999	0	Serum	6	E	887	M	Nan	2021-04-21	Nan	1000	33939.2	4.5307
HDV-Bulevirtide	4	2	NRG-hNTCP	999	0	Serum	12	E	887	M	Nan	2021-04-21	Nan	1000	3458.91	3.53894
HDV-Bulevirtide	4	2	NRG-hNTCP	999	0	Serum	22	E	887	M	Nan	2021-04-21	Nan	1000	4169.56	3.62009
HDV-Bulevirtide	4	2	NRG-hNTCP	999	1	Serum	-1	A	41	F	Nan	2021-04-21	Nan	1000	#REF!	#REF!
HDV-Bulevirtide	4	2	NRG-hNTCP	999	1	Serum	1	A	41	F	Nan	2021-04-21	Nan	1000	#REF!	#REF!
HDV-Bulevirtide	4	2	NRG-hNTCP	999	1	Serum	6	A	41	F	Nan	2021-04-21	Nan	1000	#REF!	#REF!
HDV-Bulevirtide	4	2	NRG-hNTCP	999	1	Serum	10	A	41	F	Nan	2021-04-21	Nan	1000	#REF!	#REF!
HDV-Bulevirtide	4	2	NRG-hNTCP	999	1	Serum	18	A	41	F	Nan	2021-04-21	Nan	1000	#REF!	#REF!
HDV-Bulevirtide	4	2	NRG-hNTCP	999	1	Serum	-1	A	42	F	Nan	2021-04-21	Nan	1000	#REF!	#REF!
HDV-Bulevirtide	4	2	NRG-hNTCP	999	1	Serum	1	A	42	F	Nan	2021-04-21	Nan	1000	#REF!	#REF!
HDV-Bulevirtide	4	2	NRG-hNTCP	999	1	Serum	6	A	42	F	Nan	2021-04-21	Nan	1000	#REF!	#REF!
HDV-Bulevirtide	4	2	NRG-hNTCP	999	1	Serum	10	A	42	F	Nan	2021-04-21	Nan	1000	#REF!	#REF!
HDV-Bulevirtide	4	2	NRG-hNTCP	999	1	Serum	18	A	42	F	Nan	2021-04-21	Nan	1000	#REF!	#REF!
HDV-Bulevirtide	4	2	NRG-hNTCP	999	1	Serum	2	B	44	M	Nan	2021-04-21	Nan	1000	#REF!	#REF!
HDV-Bulevirtide	4	2	NRG-hNTCP	999	1	Serum	8	B	44	M	Nan	2021-04-21	Nan	1000	#REF!	#REF!
HDV-Bulevirtide	4	2	NRG-hNTCP	999	1	Serum	12	B	44	M	Nan	2021-04-21	Nan	1000	#REF!	#REF!
HDV-Bulevirtide	4	2	NRG-hNTCP	999	1	Serum	20	B	44	M	Nan	2021-04-21	Nan	1000	#REF!	#REF!
HDV-Bulevirtide	4	2	NRG-hNTCP	999	1	Serum	2	B	45	M	Nan	2021-04-21	Nan	1000	#REF!	#REF!
HDV-Bulevirtide	4	2	NRG-hNTCP	999	1	Serum	8	B	45	M	Nan	2021-04-21	Nan	1000	#REF!	#REF!
HDV-Bulevirtide	4	2	NRG-hNTCP	999	1	Serum	12	B	45	M	Nan	2021-04-21	Nan	1000	#REF!	#REF!
HDV-Bulevirtide	4	2	NRG-hNTCP	999	1	Serum	20	B	45	M	Nan	2021-04-21	Nan	1000	#REF!	#REF!
HDV-Bulevirtide	4	2	NRG-hNTCP	999	1	Serum	2	B	46	M	Nan	2021-04-21	Nan	1000	#REF!	#REF!
HDV-Bulevirtide	4	2	NRG-hNTCP	999	1	Serum	8	B	46	M	Nan	2021-04-21	Nan	1000	#REF!	#REF!
HDV-Bulevirtide	4	2	NRG-hNTCP	999	1	Serum	12	B	46	M	Nan	2021-04-21	Nan	1000	#REF!	#REF!
HDV-Bulevirtide	4	2	NRG-hNTCP	999	1	Serum	20	B	46	M	Nan	2021-04-21	Nan	1000	#REF!	#REF!
HDV-Bulevirtide	4	2	NRG-hNTCP	999	1	Serum	0.1	C	47	M	Nan	2021-04-21	Nan	1000	#REF!	#REF!
HDV-Bulevirtide	4	2	NRG-hNTCP	999	1	Serum	4	C	47	M	Nan	2021-04-21	Nan	1000	#REF!	#REF!
HDV-Bulevirtide	4	2	NRG-hNTCP	999	1	Serum	14	C	47	M	Nan	2021-04-21	Nan	1000	#REF!	#REF!
HDV-Bulevirtide	4	2	NRG-hNTCP	999	1	Serum	16	C	47	M	Nan	2021-04-21	Nan	1000	#REF!	#REF!
HDV-Bulevirtide	4	2	NRG-hNTCP	999	1	Serum	22	C	47	M	Nan	2021-04-21	Nan	1000	#REF!	#REF!
HDV-Bulevirtide	4	2	NRG-hNTCP	999	1	Serum	24	C	47	M	Nan	2021-04-21	Nan	1000	#REF!	#REF!
HDV-Bulevirtide	4	2	NRG-hNTCP	999	1	Serum	-1	A	890	F	Nan	2021-04-21	Nan	1000	#REF!	#REF!
HDV-Bulevirtide	4	2	NRG-hNTCP	999	1	Serum	1	A	890	F	Nan	2021-04-21	Nan	1000	#REF!	#REF!
HDV-Bulevirtide	4	2	NRG-hNTCP	999	1	Serum	6	A	890	F	Nan	2021-04-21	Nan	1000	#REF!	#REF!
HDV-Bulevirtide	4	2	NRG-hNTCP	999	1	Serum	10	A	890	F	Nan	2021-04-21	Nan	1000	#REF!	#REF!
HDV-Bulevirtide	4	2	NRG-hNTCP	999	1	Serum	18	A	890	F	Nan	2021-04-21	Nan	1000	#REF!	#REF!
HDV-Bulevirtide	4	2	NRG-hNTCP	999	1	Serum	0.1	C	892	F	Nan	2021-04-21	Nan	1000	#REF!	#REF!
HDV-Bulevirtide	4	2	NRG-hNTCP	999	1	Serum	4	C	892	F	Nan	2021-04-21	Nan	1000	#REF!	#REF!
HDV-Bulevirtide	4	2	NRG-hNTCP	999	1	Serum	14	C	892	F	Nan	2021-04-21	Nan	1000	#REF!	#REF!
HDV-Bulevirtide	4	2	NRG-hNTCP	999	1	Serum	16	C	892	F	Nan	2021-04-21	Nan	1000	#REF!	#REF!
HDV-Bulevirtide	4	2	NRG-hNTCP	999	1	Serum	22	C	892	F	Nan	2021-04-21	Nan	1000	#REF!	#REF!
HDV-Bulevirtide	4	2	NRG-hNTCP	999	1	Serum	24	C	892	F	Nan	2021-04-21	Nan	1000	#REF!	#REF!
HDV-Bulevirtide	4	2	NRG-hNTCP	999	1	Serum	0.1	C	896	F	Nan	2021-04-21	Nan	1000	#REF!	#REF!
HDV-Bulevirtide	4	2	NRG-hNTCP	999	1	Serum	4	C	896	F	Nan	2021-04-21	Nan	1000	#REF!	#REF!
HDV-Bulevirtide	4	2	NRG-hNTCP	999	1	Serum	14	C	896	F	Nan	2021-04-21	Nan	1000	#REF!	#REF!
HDV-Bulevirtide	4	2	NRG-hNTCP	999	1	Serum	16	C	896	F	Nan	2021-04-21	Nan	1000	#REF!	#REF!
HDV-Bulevirtide	4	2	NRG-hNTCP	999	1	Serum	22	C	896	F	Nan	2021-04-21	Nan	1000	#REF!	#REF!
HDV-Bulevirtide	4	2	NRG-hNTCP	999	1	Serum	24	C	896	F	Nan	2021-04-21	Nan	1000	#REF!	#REF!

## Sheet: Figure 3
Experiment Name	Exp Number	Fig # in manuscript	Mouse Strain	re_inoculation_time	MyrB	Specimen	Time post infection	Cage	Mouse ID	Sex	DOB	Date of Experiment	Age at time of infection (Days)	LLoQ	GE/mL	Log HDV
NRG-HDV double infection 4 hr	6	3	NRG	4	0	Serum	-1	Nan	Nan	Nan	Nan	Nan	Nan	1000	151.933	2.18165
NRG-HDV double infection 4 hr	6	3	NRG	4	0	Serum	-1	Nan	Nan	Nan	Nan	Nan	Nan	1000	328.06	2.51595
NRG-HDV double infection 4 hr	6	3	NRG	4	0	Serum	-1	Nan	Nan	Nan	Nan	Nan	Nan	1000	514.114	2.71106
NRG-HDV double infection 4 hr	6	3	NRG	4	0	Serum	0.1	Nan	Nan	Nan	Nan	Nan	Nan	1000	2.44031e+08	8.38745
NRG-HDV double infection 4 hr	6	3	NRG	4	0	Serum	0.1	Nan	Nan	Nan	Nan	Nan	Nan	1000	2.1189e+08	8.32611
NRG-HDV double infection 4 hr	6	3	NRG	4	0	Serum	0.1	Nan	Nan	Nan	Nan	Nan	Nan	1000	2.22809e+08	8.34793
NRG-HDV double infection 4 hr	6	3	NRG	4	0	Serum	2	Nan	Nan	Nan	Nan	Nan	Nan	1000	307006	5.48715
NRG-HDV double infection 4 hr	6	3	NRG	4	0	Serum	2	Nan	Nan	Nan	Nan	Nan	Nan	1000	364034	5.56114
NRG-HDV double infection 4 hr	6	3	NRG	4	0	Serum	2	Nan	Nan	Nan	Nan	Nan	Nan	1000	244168	5.38769
NRG-HDV double infection 4 hr	6	3	NRG	4	0	Serum	3.9	Nan	Nan	Nan	Nan	Nan	Nan	1000	111842	5.04861
NRG-HDV double infection 4 hr	6	3	NRG	4	0	Serum	3.9	Nan	Nan	Nan	Nan	Nan	Nan	1000	1.19007e+06	6.07557
NRG-HDV double infection 4 hr	6	3	NRG	4	0	Serum	3.9	Nan	Nan	Nan	Nan	Nan	Nan	1000	517810	5.71417
NRG-HDV double infection 4 hr	6	3	NRG	4	0	Serum	4.1	Nan	Nan	Nan	Nan	Nan	Nan	1000	1.69154e+08	8.22828
NRG-HDV double infection 4 hr	6	3	NRG	4	0	Serum	4.1	Nan	Nan	Nan	Nan	Nan	Nan	1000	1.97285e+08	8.29509
NRG-HDV double infection 4 hr	6	3	NRG	4	0	Serum	4.1	Nan	Nan	Nan	Nan	Nan	Nan	1000	3.1598e+07	7.49966
NRG-HDV double infection 4 hr	6	3	NRG	4	0	Serum	6	Nan	Nan	Nan	Nan	Nan	Nan	1000	22330.1	4.34889
NRG-HDV double infection 4 hr	6	3	NRG	4	0	Serum	6	Nan	Nan	Nan	Nan	Nan	Nan	1000	38874.8	4.58967
NRG-HDV double infection 4 hr	6	3	NRG	4	0	Serum	6	Nan	Nan	Nan	Nan	Nan	Nan	1000	17806.7	4.25058
NRG-HDV double infection 4 hr	6	3	NRG	4	0	Serum	8	Nan	Nan	Nan	Nan	Nan	Nan	1000	105151	5.02181
NRG-HDV double infection 4 hr	6	3	NRG	4	0	Serum	8	Nan	Nan	Nan	Nan	Nan	Nan	1000	362.804	2.55967
NRG-HDV double infection 4 hr	6	3	NRG	4	0	Serum	8	Nan	Nan	Nan	Nan	Nan	Nan	1000	16179	4.20895
NRG-HDV double infection 4 hr	6	3	NRG	4	0	Serum	10	Nan	Nan	Nan	Nan	Nan	Nan	1000	3243.22	3.51098
NRG-HDV double infection 4 hr	6	3	NRG	4	0	Serum	10	Nan	Nan	Nan	Nan	Nan	Nan	1000	5259.47	3.72094
NRG-HDV double infection 4 hr	6	3	NRG	4	0	Serum	10	Nan	Nan	Nan	Nan	Nan	Nan	1000	5043.81	3.70276
NRG-HDV double infection 4 hr	6	3	NRG	4	0	Serum	12	Nan	Nan	Nan	Nan	Nan	Nan	1000	448.85	2.6521
NRG-HDV double infection 4 hr	6	3	NRG	4	0	Serum	12	Nan	Nan	Nan	Nan	Nan	Nan	1000	117.192	2.0689
NRG-HDV double infection 4 hr	6	3	NRG	4	0	Serum	12	Nan	Nan	Nan	Nan	Nan	Nan	1000	1232.18	3.09067
NRG-HDV double infection 4 hr	6	3	NRG	4	0	Serum	14	Nan	Nan	Nan	Nan	Nan	Nan	1000	2261.91	3.35447
NRG-HDV double infection 4 hr	6	3	NRG	4	0	Serum	14	Nan	Nan	Nan	Nan	Nan	Nan	1000	2403.46	3.38084
NRG-HDV double infection 4 hr	6	3	NRG	4	0	Serum	14	Nan	Nan	Nan	Nan	Nan	Nan	1000	4517.99	3.65494
NRG-HDV double infection 4 hr	6	3	NRG	4	0	Serum	16	Nan	Nan	Nan	Nan	Nan	Nan	1000	13142.9	4.11869
NRG-HDV double infection 4 hr	6	3	NRG	4	0	Serum	16	Nan	Nan	Nan	Nan	Nan	Nan	1000	5480.69	3.73884
NRG-HDV double infection 4 hr	6	3	NRG	4	0	Serum	16	Nan	Nan	Nan	Nan	Nan	Nan	1000	3174.36	3.50166
NRG-HDV double infection 4 hr	6	3	NRG	4	0	Serum	18	Nan	Nan	Nan	Nan	Nan	Nan	1000	1483.79	3.17137
NRG-HDV double infection 4 hr	6	3	NRG	4	0	Serum	18	Nan	Nan	Nan	Nan	Nan	Nan	1000	1127.12	3.05197
NRG-HDV double infection 4 hr	6	3	NRG	4	0	Serum	18	Nan	Nan	Nan	Nan	Nan	Nan	1000	3245.43	3.51127
NRG-HDV double infection 4 hr	6	3	NRG	4	0	Serum	20	Nan	Nan	Nan	Nan	Nan	Nan	1000	650.324	2.81313
NRG-HDV double infection 4 hr	6	3	NRG	4	0	Serum	20	Nan	Nan	Nan	Nan	Nan	Nan	1000	613.341	2.7877
NRG-HDV double infection 4 hr	6	3	NRG	4	0	Serum	20	Nan	Nan	Nan	Nan	Nan	Nan	1000	582.642	2.7654
NRG-HDV double infection 4 hr	6	3	NRG	4	0	Serum	22	Nan	Nan	Nan	Nan	Nan	Nan	1000	287.58	2.45876
NRG-HDV double infection 4 hr	6	3	NRG	4	0	Serum	22	Nan	Nan	Nan	Nan	Nan	Nan	1000	112.059	2.04945
NRG-HDV double infection 4 hr	6	3	NRG	4	0	Serum	22	Nan	Nan	Nan	Nan	Nan	Nan	1000	287.94	2.4593
NRG-HDV double infection 4 hr	6	3	NRG	4	0	Serum	0.1	Nan	Nan	Nan	Nan	Nan	Nan	1000	7.28722e+06	6.86256
NRG-HDV double infection 4 hr	6	3	NRG	4	0	Serum	0.1	Nan	Nan	Nan	Nan	Nan	Nan	1000	8.57922e+06	6.93345
NRG-HDV double infection 4 hr	6	3	NRG	4	0	Serum	0.1	Nan	Nan	Nan	Nan	Nan	Nan	1000	8.17946e+06	6.91272
NRG-HDV double infection 4 hr	6	3	NRG	4	0	Serum	24	Nan	Nan	Nan	Nan	Nan	Nan	1000	731.07	2.86396
NRG-HDV double infection 4 hr	6	3	NRG	4	0	Serum	24	Nan	Nan	Nan	Nan	Nan	Nan	1000	3057.85	3.48542
NRG-HDV double infection 4 hr	6	3	NRG	4	0	Serum	24	Nan	Nan	Nan	Nan	Nan	Nan	1000	8966.13	3.95261
NRG-HDV double infection 4 hr	6	3	NRG	4	0	Serum	26	Nan	Nan	Nan	Nan	Nan	Nan	1000	87.4027	1.94152
NRG-HDV double infection 4 hr	6	3	NRG	4	0	Serum	26	Nan	Nan	Nan	Nan	Nan	Nan	1000	87.4027	1.94152
NRG-HDV double infection 4 hr	6	3	NRG	4	0	Serum	26	Nan	Nan	Nan	Nan	Nan	Nan	1000	87.4027	1.94152
NRG-HDV double infection 4 hr	6	3	NRG	4	0	Serum	28	Nan	Nan	Nan	Nan	Nan	Nan	1000	54.3754	1.7354
NRG-HDV double infection 4 hr	6	3	NRG	4	0	Serum	28	Nan	Nan	Nan	Nan	Nan	Nan	1000	87.4027	1.94152
NRG-HDV double infection 4 hr	6	3	NRG	4	0	Serum	28	Nan	Nan	Nan	Nan	Nan	Nan	1000	87.4027	1.94152
NRG-HDV double infection 4 hr	5	3	NRG-hNTCP	4	0	Serum	3.9	D	298	M	2019-10-31	Nan	Nan	1000	20930.1	4.32077
NRG-HDV double infection 4 hr	5	3	NRG-hNTCP	4	0	Serum	12	D	298	M	2019-10-31	Nan	Nan	1000	519.398	2.7155
NRG-HDV double infection 4 hr	5	3	NRG-hNTCP	4	0	Serum	2	C	300	F	2019-10-31	Nan	Nan	1000	75807	4.87971
NRG-HDV double infection 4 hr	5	3	NRG-hNTCP	4	0	Serum	10	C	300	F	2019-10-31	Nan	Nan	1000	1940.36	3.28788
NRG-HDV double infection 4 hr	5	3	NRG-hNTCP	4	0	Serum	0.1	A	495	F	2019-11-24	Nan	Nan	1000	4.36955e+08	8.64044
NRG-HDV double infection 4 hr	5	3	NRG-hNTCP	4	0	Serum	6	A	495	F	2019-11-24	Nan	Nan	1000	13275.6	4.12306
NRG-HDV double infection 4 hr	5	3	NRG-hNTCP	4	0	Serum	1	B	539	M	2019-09-25	Nan	Nan	1000	3.96606e+06	6.59836
NRG-HDV double infection 4 hr	5	3	NRG-hNTCP	4	0	Serum	8	B	539	M	2019-09-25	Nan	Nan	1000	569.278	2.75532
NRG-HDV double infection 4 hr	5	3	NRG-hNTCP	4	0	Serum	1	B	575	M	2019-09-27	Nan	Nan	1000	329535	5.5179
NRG-HDV double infection 4 hr	5	3	NRG-hNTCP	4	0	Serum	8	B	575	M	2019-09-27	Nan	Nan	1000	1765.2	3.24679
NRG-HDV double infection 4 hr	5	3	NRG-hNTCP	4	0	Serum	1	B	586	M	2019-10-07	Nan	Nan	1000	1.41743e+06	6.1515
NRG-HDV double infection 4 hr	5	3	NRG-hNTCP	4	0	Serum	8	B	586	M	2019-10-07	Nan	Nan	1000	1222.95	3.08741
NRG-HDV double infection 4 hr	5	3	NRG-hNTCP	4	0	Serum	3.9	D	587	M	2019-10-07	Nan	Nan	1000	16347.2	4.21344
NRG-HDV double infection 4 hr	5	3	NRG-hNTCP	4	0	Serum	12	D	587	M	2019-10-07	Nan	Nan	1000	613.38	2.78773
NRG-HDV double infection 4 hr	5	3	NRG-hNTCP	4	0	Serum	3.9	D	588	M	2019-10-07	Nan	Nan	1000	22257.2	4.34747
NRG-HDV double infection 4 hr	5	3	NRG-hNTCP	4	0	Serum	4.1	E	588	M	2019-10-07	Nan	Nan	1000	6.96248e+07	7.84276
NRG-HDV double infection 4 hr	5	3	NRG-hNTCP	4	0	Serum	12	D	588	M	2019-10-07	Nan	Nan	1000	509.112	2.70681
NRG-HDV double infection 4 hr	5	3	NRG-hNTCP	4	0	Serum	2	C	589	F	2019-10-13	Nan	Nan	1000	55365.6	4.74324
NRG-HDV double infection 4 hr	5	3	NRG-hNTCP	4	0	Serum	10	C	589	F	2019-10-13	Nan	Nan	1000	2858.24	3.4561
NRG-HDV double infection 4 hr	5	3	NRG-hNTCP	4	0	Serum	0.1	A	594	F	2019-10-31	Nan	Nan	1000	2.72143e+08	8.4348
NRG-HDV double infection 4 hr	5	3	NRG-hNTCP	4	0	Serum	4.1	E	594	F	2019-10-31	Nan	Nan	1000	5.21573e+07	7.71731
NRG-HDV double infection 4 hr	5	3	NRG-hNTCP	4	0	Serum	6	A	594	F	2019-10-31	Nan	Nan	1000	48754.1	4.68801
NRG-HDV double infection 4 hr	5	3	NRG-hNTCP	4	0	Serum	14	E	594	F	2019-10-31	Nan	Nan	1000	286.069	2.45647
NRG-HDV double infection 4 hr	5	3	NRG-hNTCP	4	0	Serum	0.1	A	595	F	2019-10-31	Nan	Nan	1000	3.05716e+08	8.48532
NRG-HDV double infection 4 hr	5	3	NRG-hNTCP	4	0	Serum	6	A	595	F	2019-10-31	Nan	Nan	1000	83978.1	4.92417
NRG-HDV double infection 4 hr	5	3	NRG-hNTCP	4	0	Serum	24	A	595	F	2019-10-31	Nan	Nan	1000	223.06	2.34842
NRG-HDV double infection 4 hr	5	3	NRG-hNTCP	4	0	Serum	2	C	599	F	2019-10-31	Nan	Nan	1000	110982	5.04525
NRG-HDV double infection 4 hr	5	3	NRG-hNTCP	4	0	Serum	10	C	599	F	2019-10-31	Nan	Nan	1000	165.988	2.22008
NRG-HDV double infection 4 hr	5	3	NRG-hNTCP	4	0	Serum	4.1	E	694	M	2019-09-03	Nan	Nan	1000	3.51361e+07	7.54575
NRG-HDV double infection 4 hr	5	3	NRG-hNTCP	4	0	Serum	14	E	694	M	2019-09-03	Nan	Nan	1000	204.809	2.31135

## Sheet: Figure 4
Experiment Name	Exp Number	Fig # in manuscript	Mouse Strain	re_inoculation_time	MyrB	Specimen	Time post infection	Cage	Mouse ID	Sex	DOB	Date of Experiment	Age at time of infection (Days)	LLoQ	GE/mL	Log HDV
NRG-hNTCP-HDV double infection 12 hr	7a	4	NRG-hNTCP	12	0	Serum	1	C	109	F	Nan	2021-06-14	Nan	1000	8.91775e+06	6.95026
NRG-hNTCP-HDV double infection 12 hr	7a	4	NRG-hNTCP	12	0	Serum	4	C	109	F	Nan	2021-06-14	Nan	1000	185454	5.26824
NRG-hNTCP-HDV double infection 12 hr	7a	4	NRG-hNTCP	12	0	Serum	8	C	109	F	Nan	2021-06-14	Nan	1000	14540.4	4.16258
NRG-hNTCP-HDV double infection 12 hr	7a	4	NRG-hNTCP	12	0	Serum	11.9	C	109	F	Nan	2021-06-14	Nan	1000	819.286	2.91344
NRG-hNTCP-HDV double infection 12 hr	7a	4	NRG-hNTCP	12	0	Serum	14	C	109	F	Nan	2021-06-14	Nan	1000	1.55214e+06	6.19093
NRG-hNTCP-HDV double infection 12 hr	7a	4	NRG-hNTCP	12	0	Serum	18	C	109	F	Nan	2021-06-14	Nan	1000	50987.3	4.70746
NRG-hNTCP-HDV double infection 12 hr	7a	4	NRG-hNTCP	12	0	Serum	22	C	109	F	Nan	2021-06-14	Nan	1000	16664.1	4.22178
NRG-hNTCP-HDV double infection 12 hr	7a	4	NRG-hNTCP	12	0	Serum	48	C	109	F	Nan	2021-06-14	Nan	1000	14.7811	1.16971
NRG-hNTCP-HDV double infection 12 hr	7a	4	NRG-hNTCP	12	0	Serum	1	C	111	F	Nan	2021-06-14	Nan	1000	3.53741e+06	6.54869
NRG-hNTCP-HDV double infection 12 hr	7a	4	NRG-hNTCP	12	0	Serum	4	C	111	F	Nan	2021-06-14	Nan	1000	48126.8	4.68239
NRG-hNTCP-HDV double infection 12 hr	7a	4	NRG-hNTCP	12	0	Serum	8	C	111	F	Nan	2021-06-14	Nan	1000	3680.21	3.56587
NRG-hNTCP-HDV double infection 12 hr	7a	4	NRG-hNTCP	12	0	Serum	11.9	C	111	F	Nan	2021-06-14	Nan	1000	2066.17	3.31517
NRG-hNTCP-HDV double infection 12 hr	7a	4	NRG-hNTCP	12	0	Serum	14	C	111	F	Nan	2021-06-14	Nan	1000	6.84092e+06	6.83511
NRG-hNTCP-HDV double infection 12 hr	7a	4	NRG-hNTCP	12	0	Serum	18	C	111	F	Nan	2021-06-14	Nan	1000	11441.4	4.05848
NRG-hNTCP-HDV double infection 12 hr	7a	4	NRG-hNTCP	12	0	Serum	22	C	111	F	Nan	2021-06-14	Nan	1000	5101.85	3.70773
NRG-hNTCP-HDV double infection 12 hr	7a	4	NRG-hNTCP	12	0	Serum	48	C	111	F	Nan	2021-06-14	Nan	1000	0.0844395	-1.07345
NRG-hNTCP-HDV double infection 12 hr	7a	4	NRG-hNTCP	None	0	Serum	0.1	A	134b	M	Nan	2021-06-14	Nan	1000	1.34929e+07	7.1301
NRG-hNTCP-HDV double infection 12 hr	7a	4	NRG-hNTCP	None	0	Serum	2	A	134b	M	Nan	2021-06-14	Nan	1000	1.71704e+06	6.23478
NRG-hNTCP-HDV double infection 12 hr	7a	4	NRG-hNTCP	None	0	Serum	4	A	134b	M	Nan	2021-06-14	Nan	1000	208084	5.31824
NRG-hNTCP-HDV double infection 12 hr	7a	4	NRG-hNTCP	None	0	Serum	12	A	134b	M	Nan	2021-06-14	Nan	1000	1179.62	3.07174
NRG-hNTCP-HDV double infection 12 hr	7a	4	NRG-hNTCP	None	0	Serum	24	A	134b	M	Nan	2021-06-14	Nan	1000	1.87701	0.273466
NRG-hNTCP-HDV double infection 12 hr	7a	4	NRG-hNTCP	None	0	Serum	48	A	134b	M	Nan	2021-06-14	Nan	1000	1.66768	0.222113
NRG-hNTCP-HDV double infection 12 hr	7a	4	NRG-hNTCP	None	0	Serum	72	A	134b	M	Nan	2021-06-14	Nan	1000	0.165613	-0.780906
NRG-hNTCP-HDV double infection 12 hr	7a	4	NRG-hNTCP	None	0	Serum	0.1	A	135b	M	Nan	2021-06-14	Nan	1000	1.1682e+07	7.06752
NRG-hNTCP-HDV double infection 12 hr	7a	4	NRG-hNTCP	None	0	Serum	2	A	135b	M	Nan	2021-06-14	Nan	1000	1.57258e+06	6.19661
NRG-hNTCP-HDV double infection 12 hr	7a	4	NRG-hNTCP	None	0	Serum	4	A	135b	M	Nan	2021-06-14	Nan	1000	86564.2	4.93734
NRG-hNTCP-HDV double infection 12 hr	7a	4	NRG-hNTCP	None	0	Serum	12	A	135b	M	Nan	2021-06-14	Nan	1000	2613.48	3.41722
NRG-hNTCP-HDV double infection 12 hr	7a	4	NRG-hNTCP	None	0	Serum	24	A	135b	M	Nan	2021-06-14	Nan	1000	0.0612647	-1.21279
NRG-hNTCP-HDV double infection 12 hr	7a	4	NRG-hNTCP	None	0	Serum	48	A	135b	M	Nan	2021-06-14	Nan	1000	0.42483	-0.371785
NRG-hNTCP-HDV double infection 12 hr	7a	4	NRG-hNTCP	None	0	Serum	72	A	135b	M	Nan	2021-06-14	Nan	1000	4.6151	0.664181
NRG-hNTCP-HDV double infection 12 hr	7a	4	NRG-hNTCP	None	0	Serum	0.1	A	136b	M	Nan	2021-06-14	Nan	1000	4.03706e+08	8.60607
NRG-hNTCP-HDV double infection 12 hr	7a	4	NRG-hNTCP	None	0	Serum	2	A	136b	M	Nan	2021-06-14	Nan	1000	1.67199e+06	6.22323
NRG-hNTCP-HDV double infection 12 hr	7a	4	NRG-hNTCP	None	0	Serum	4	A	136b	M	Nan	2021-06-14	Nan	1000	204770	5.31127
NRG-hNTCP-HDV double infection 12 hr	7a	4	NRG-hNTCP	None	0	Serum	12	A	136b	M	Nan	2021-06-14	Nan	1000	1556.2	3.19207
NRG-hNTCP-HDV double infection 12 hr	7a	4	NRG-hNTCP	None	0	Serum	24	A	136b	M	Nan	2021-06-14	Nan	1000	16.1961	1.20941
NRG-hNTCP-HDV double infection 12 hr	7a	4	NRG-hNTCP	None	0	Serum	48	A	136b	M	Nan	2021-06-14	Nan	1000	0.363314	-0.439718
NRG-hNTCP-HDV double infection 12 hr	7a	4	NRG-hNTCP	None	0	Serum	72	A	136b	M	Nan	2021-06-14	Nan	1000	217.037	2.33653
NRG-hNTCP-HDV double infection 12 hr	7a	4	NRG-hNTCP	12	0	Serum	1	C	139b	F	Nan	2021-06-14	Nan	1000	4.53288e+06	6.65637
NRG-hNTCP-HDV double infection 12 hr	7a	4	NRG-hNTCP	12	0	Serum	4	C	139b	F	Nan	2021-06-14	Nan	1000	81541.5	4.91138
NRG-hNTCP-HDV double infection 12 hr	7a	4	NRG-hNTCP	12	0	Serum	8	C	139b	F	Nan	2021-06-14	Nan	1000	4775.47	3.67902
NRG-hNTCP-HDV double infection 12 hr	7a	4	NRG-hNTCP	12	0	Serum	11.9	C	139b	F	Nan	2021-06-14	Nan	1000	515.431	2.71217
NRG-hNTCP-HDV double infection 12 hr	7a	4	NRG-hNTCP	12	0	Serum	14	C	139b	F	Nan	2021-06-14	Nan	1000	3.01302e+06	6.479
NRG-hNTCP-HDV double infection 12 hr	7a	4	NRG-hNTCP	12	0	Serum	18	C	139b	F	Nan	2021-06-14	Nan	1000	7442.64	3.87173
NRG-hNTCP-HDV double infection 12 hr	7a	4	NRG-hNTCP	12	0	Serum	22	C	139b	F	Nan	2021-06-14	Nan	1000	14097.7	4.14915
NRG-hNTCP-HDV double infection 12 hr	7a	4	NRG-hNTCP	12	0	Serum	48	C	139b	F	Nan	2021-06-14	Nan	1000	106.327	2.02664
NRG-hNTCP-HDV double infection 12 hr	7a	4	NRG-hNTCP	12	0	Serum	0.1	B	141	F	Nan	2021-06-14	Nan	1000	1.9835e+08	8.29743
NRG-hNTCP-HDV double infection 12 hr	7a	4	NRG-hNTCP	12	0	Serum	2	B	141	F	Nan	2021-06-14	Nan	1000	6.10384e+06	6.7856
NRG-hNTCP-HDV double infection 12 hr	7a	4	NRG-hNTCP	12	0	Serum	6	B	141	F	Nan	2021-06-14	Nan	1000	41594.3	4.61903
NRG-hNTCP-HDV double infection 12 hr	7a	4	NRG-hNTCP	12	0	Serum	10	B	141	F	Nan	2021-06-14	Nan	1000	5157.91	3.71247
NRG-hNTCP-HDV double infection 12 hr	7a	4	NRG-hNTCP	12	0	Serum	12.1	B	141	F	Nan	2021-06-14	Nan	1000	2.31774e+08	8.36506
NRG-hNTCP-HDV double infection 12 hr	7a	4	NRG-hNTCP	12	0	Serum	16	B	141	F	Nan	2021-06-14	Nan	1000	339786	5.53121
NRG-hNTCP-HDV double infection 12 hr	7a	4	NRG-hNTCP	12	0	Serum	20	B	141	F	Nan	2021-06-14	Nan	1000	31059.2	4.49219
NRG-hNTCP-HDV double infection 12 hr	7a	4	NRG-hNTCP	12	0	Serum	24	B	141	F	Nan	2021-06-14	Nan	1000	1657.93	3.21957
NRG-hNTCP-HDV double infection 12 hr	7a	4	NRG-hNTCP	12	0	Serum	72	B	141	F	Nan	2021-06-14	Nan	1000	0.118878	-0.924899
NRG-hNTCP-HDV double infection 12 hr	7a	4	NRG-hNTCP	12	0	Serum	0.1	B	218	F	Nan	2021-06-14	Nan	1000	8.48319e+07	7.92856
NRG-hNTCP-HDV double infection 12 hr	7a	4	NRG-hNTCP	12	0	Serum	2	B	218	F	Nan	2021-06-14	Nan	1000	1.60531e+06	6.20556
NRG-hNTCP-HDV double infection 12 hr	7a	4	NRG-hNTCP	12	0	Serum	6	B	218	F	Nan	2021-06-14	Nan	1000	563998	5.75128
NRG-hNTCP-HDV double infection 12 hr	7a	4	NRG-hNTCP	12	0	Serum	10	B	218	F	Nan	2021-06-14	Nan	1000	7522.37	3.87635
NRG-hNTCP-HDV double infection 12 hr	7a	4	NRG-hNTCP	12	0	Serum	12.1	B	218	F	Nan	2021-06-14	Nan	1000	1.63586e+07	7.21375
NRG-hNTCP-HDV double infection 12 hr	7a	4	NRG-hNTCP	12	0	Serum	16	B	218	F	Nan	2021-06-14	Nan	1000	555240	5.74448
NRG-hNTCP-HDV double infection 12 hr	7a	4	NRG-hNTCP	12	0	Serum	20	B	218	F	Nan	2021-06-14	Nan	1000	251987	5.40138
NRG-hNTCP-HDV double infection 12 hr	7a	4	NRG-hNTCP	12	0	Serum	24	B	218	F	Nan	2021-06-14	Nan	1000	1139.89	3.05686
NRG-hNTCP-HDV double infection 12 hr	7a	4	NRG-hNTCP	12	0	Serum	72	B	218	F	Nan	2021-06-14	Nan	1000	262.553	2.41922
NRG-hNTCP-HDV double infection 12 hr	7a	4	NRG-hNTCP	12	0	Serum	0.1	B	224b	F	Nan	2021-06-14	Nan	1000	1.33341e+08	8.12496
NRG-hNTCP-HDV double infection 12 hr	7a	4	NRG-hNTCP	12	0	Serum	2	B	224b	F	Nan	2021-06-14	Nan	1000	1.00679e+07	7.00294
NRG-hNTCP-HDV double infection 12 hr	7a	4	NRG-hNTCP	12	0	Serum	6	B	224b	F	Nan	2021-06-14	Nan	1000	28936.3	4.46144
NRG-hNTCP-HDV double infection 12 hr	7a	4	NRG-hNTCP	12	0	Serum	10	B	224b	F	Nan	2021-06-14	Nan	1000	2600.66	3.41508
NRG-hNTCP-HDV double infection 12 hr	7a	4	NRG-hNTCP	12	0	Serum	12.1	B	224b	F	Nan	2021-06-14	Nan	1000	5.49312e+07	7.73982
NRG-hNTCP-HDV double infection 12 hr	7a	4	NRG-hNTCP	12	0	Serum	16	B	224b	F	Nan	2021-06-14	Nan	1000	95194.5	4.97861
NRG-hNTCP-HDV double infection 12 hr	7a	4	NRG-hNTCP	12	0	Serum	20	B	224b	F	Nan	2021-06-14	Nan	1000	25831.9	4.41216
NRG-hNTCP-HDV double infection 12 hr	7a	4	NRG-hNTCP	12	0	Serum	24	B	224b	F	Nan	2021-06-14	Nan	1000	1106.84	3.04408
NRG-hNTCP-HDV double infection 12 hr	7a	4	NRG-hNTCP	12	0	Serum	72	B	224b	F	Nan	2021-06-14	Nan	1000	1.08003	0.0334361
C57BL/6-HDV double infection 12 hr	7b	4	C57BL/6	12	0	Serum	0.1	C	291	F	2021-07-06	2021-09-06	62	1000	4.22399e+08	8.62572
C57BL/6-HDV double infection 12 hr	7b	4	C57BL/6	12	0	Serum	0.1	C	292	F	2021-07-06	2021-09-06	62	1000	519567	5.71564
C57BL/6-HDV double infection 12 hr	7b	4	C57BL/6	12	0	Serum	0.1	C	293	F	2021-07-06	2021-09-06	62	1000	4.32961e+08	8.63645
C57BL/6-hNTCP-HDV double infection 12 hr	7b	4	C57BL/6-hNTCP	12	0	Serum	0.1	E	515	F	2021-07-03	2021-09-06	65	1000	1.88234e+08	8.2747
C57BL/6-hNTCP-HDV double infection 12 hr	7b	4	C57BL/6-hNTCP	12	0	Serum	0.1	E	516	F	2021-07-03	2021-09-06	65	1000	5.39817e+08	8.73225
C57BL/6-hNTCP-HDV double infection 12 hr	7b	4	C57BL/6-hNTCP	12	0	Serum	0.1	E	517	F	2021-07-03	2021-09-06	65	1000	8.1261e+07	7.90988
NRG-HDV double infection 12 hr	7b	4	NRG	12	0	Serum	0.1	A	527	M	2021-07-04	2021-09-06	64	1000	4.48018e+08	8.6513
NRG-HDV double infection 12 hr	7b	4	NRG	12	0	Serum	0.1	A	528	M	2021-07-04	2021-09-06	64	1000	3.07622e+08	8.48802
NRG-HDV double infection 12 hr	7b	4	NRG	12	0	Serum	0.1	A	531	M	2021-07-04	2021-09-06	64	1000	2.05716e+08	8.31327	8.14969
C57BL/6-HDV double infection 12 hr	7b	4	C57BL/6	12	0	Serum	1	D	295	F	2021-07-06	2021-09-06	62	1000	2.61298e+07	7.41714
C57BL/6-HDV double infection 12 hr	7b	4	C57BL/6	12	0	Serum	1	D	296	F	2021-07-06	2021-09-06	62	1000	1.58934e+08	8.20122
C57BL/6-HDV double infection 12 hr	7b	4	C57BL/6	12	0	Serum	1	D	298b	F	2021-07-06	2021-09-06	62	1000	8.05952e+07	7.90631
C57BL/6-hNTCP-HDV double infection 12 hr	7b	4	C57BL/6-hNTCP	12	0	Serum	1	F	518	M	2021-07-03	2021-09-06	65	1000	1.6229e+07	7.21029
C57BL/6-hNTCP-HDV double infection 12 hr	7b	4	C57BL/6-hNTCP	12	0	Serum	1	F	519	M	2021-07-03	2021-09-06	65	1000	9.83611e+07	7.99282
C57BL/6-hNTCP-HDV double infection 12 hr	7b	4	C57BL/6-hNTCP	12	0	Serum	1	F	521	M	2021-07-03	2021-09-06	65	1000	4.06474e+07	7.60903
NRG-HDV double infection 12 hr	7b	4	NRG	12	0	Serum	1	B	526	F	2021-07-04	2021-09-06	64	1000	2.9989e+07	7.47696
NRG-HDV double infection 12 hr	7b	4	NRG	12	0	Serum	1	B	729	M	2021-07-04	2021-09-06	64	1000	4.46636e+07	7.64995
NRG-HDV double infection 12 hr	7b	4	NRG	12	0	Serum	1	B	730	F	2021-07-04	2021-09-06	64	1000	5.37693e+06	6.73053	7.57714
C57BL/6-HDV double infection 12 hr	7b	4	C57BL/6	12	0	Serum	2	C	291	F	2021-07-06	2021-09-06	62	1000	3.5131e+07	7.54569
C57BL/6-HDV double infection 12 hr	7b	4	C57BL/6	12	0	Serum	2	C	292	F	2021-07-06	2021-09-06	62	1000	76700.5	4.8848
C57BL/6-HDV double infection 12 hr	7b	4	C57BL/6	12	0	Serum	2	C	293	F	2021-07-06	2021-09-06	62	1000	3.2004e+07	7.5052
C57BL/6-hNTCP-HDV double infection 12 hr	7b	4	C57BL/6-hNTCP	12	0	Serum	2	E	515	F	2021-07-03	2021-09-06	65	1000	1.56433e+07	7.19433
C57BL/6-hNTCP-HDV double infection 12 hr	7b	4	C57BL/6-hNTCP	12	0	Serum	2	E	516	F	2021-07-03	2021-09-06	65	1000	3.08675e+07	7.4895
C57BL/6-hNTCP-HDV double infection 12 hr	7b	4	C57BL/6-hNTCP	12	0	Serum	2	E	517	F	2021-07-03	2021-09-06	65	1000	8.2352e+06	6.91567
NRG-HDV double infection 12 hr	7b	4	NRG	12	0	Serum	2	A	527	M	2021-07-04	2021-09-06	64	1000	6.9995e+06	6.84507
NRG-HDV double infection 12 hr	7b	4	NRG	12	0	Serum	2	A	528	M	2021-07-04	2021-09-06	64	1000	2.66808e+07	7.4262
NRG-HDV double infection 12 hr	7b	4	NRG	12	0	Serum	2	A	531	M	2021-07-04	2021-09-06	64	1000	1.38399e+07	7.14113	6.99418
C57BL/6-HDV double infection 12 hr	7b	4	C57BL/6	12	0	Serum	4	D	295	F	2021-07-06	2021-09-06	62	1000	312775	5.49523
C57BL/6-HDV double infection 12 hr	7b	4	C57BL/6	12	0	Serum	4	D	296	F	2021-07-06	2021-09-06	62	1000	4.185e+06	6.6217
C57BL/6-HDV double infection 12 hr	7b	4	C57BL/6	12	0	Serum	4	D	298b	F	2021-07-06	2021-09-06	62	1000	960846	5.98265
C57BL/6-hNTCP-HDV double infection 12 hr	7b	4	C57BL/6-hNTCP	12	0	Serum	4	F	518	M	2021-07-03	2021-09-06	65	1000	84014.9	4.92436
C57BL/6-hNTCP-HDV double infection 12 hr	7b	4	C57BL/6-hNTCP	12	0	Serum	4	F	519	M	2021-07-03	2021-09-06	65	1000	297942	5.47413
C57BL/6-hNTCP-HDV double infection 12 hr	7b	4	C57BL/6-hNTCP	12	0	Serum	4	F	521	M	2021-07-03	2021-09-06	65	1000	182591	5.26148
NRG-HDV double infection 12 hr	7b	4	NRG	12	0	Serum	4	B	526	F	2021-07-04	2021-09-06	64	1000	223141	5.34858
NRG-HDV double infection 12 hr	7b	4	NRG	12	0	Serum	4	B	729	M	2021-07-04	2021-09-06	64	1000	212715	5.3278
NRG-HDV double infection 12 hr	7b	4	NRG	12	0	Serum	4	B	730	F	2021-07-04	2021-09-06	64	1000	12938.2	4.11187	5.3942
C57BL/6-HDV double infection 12 hr	7b	4	C57BL/6	12	0	Serum	6	C	291	F	2021-07-06	2021-09-06	62	1000	49406.2	4.69378
C57BL/6-HDV double infection 12 hr	7b	4	C57BL/6	12	0	Serum	6	C	292	F	2021-07-06	2021-09-06	62	1000	37834.2	4.57788
C57BL/6-HDV double infection 12 hr	7b	4	C57BL/6	12	0	Serum	6	C	293	F	2021-07-06	2021-09-06	62	1000	1.05769e+06	6.02436
C57BL/6-hNTCP-HDV double infection 12 hr	7b	4	C57BL/6-hNTCP	12	0	Serum	6	E	515	F	2021-07-03	2021-09-06	65	1000	3.12277e+06	6.49454
C57BL/6-hNTCP-HDV double infection 12 hr	7b	4	C57BL/6-hNTCP	12	0	Serum	6	E	516	F	2021-07-03	2021-09-06	65	1000	1.56032e+06	6.19321
C57BL/6-hNTCP-HDV double infection 12 hr	7b	4	C57BL/6-hNTCP	12	0	Serum	6	E	517	F	2021-07-03	2021-09-06	65	1000	83710.6	4.92278
NRG-HDV double infection 12 hr	7b	4	NRG	12	0	Serum	6	A	527	M	2021-07-04	2021-09-06	64	1000	97447.8	4.98877
NRG-HDV double infection 12 hr	7b	4	NRG	12	0	Serum	6	A	528	M	2021-07-04	2021-09-06	64	1000	374393	5.57333
NRG-HDV double infection 12 hr	7b	4	NRG	12	0	Serum	6	A	531	M	2021-07-04	2021-09-06	64	1000	401457	5.60364
C57BL/6-HDV double infection 12 hr	7b	4	C57BL/6	12	0	Serum	8	D	295	F	2021-07-06	2021-09-06	62	1000	441924	5.64535
C57BL/6-HDV double infection 12 hr	7b	4	C57BL/6	12	0	Serum	8	D	296	F	2021-07-06	2021-09-06	62	1000	1.13107e+06	6.05349
C57BL/6-HDV double infection 12 hr	7b	4	C57BL/6	12	0	Serum	8	D	298b	F	2021-07-06	2021-09-06	62	1000	831541	5.91988
C57BL/6-hNTCP-HDV double infection 12 hr	7b	4	C57BL/6-hNTCP	12	0	Serum	8	F	518	M	2021-07-03	2021-09-06	65	1000	224318	5.35086
C57BL/6-hNTCP-HDV double infection 12 hr	7b	4	C57BL/6-hNTCP	12	0	Serum	8	F	519	M	2021-07-03	2021-09-06	65	1000	594075	5.77384
C57BL/6-hNTCP-HDV double infection 12 hr	7b	4	C57BL/6-hNTCP	12	0	Serum	8	F	521	M	2021-07-03	2021-09-06	65	1000	423699	5.62706
NRG-HDV double infection 12 hr	7b	4	NRG	12	0	Serum	8	B	526	F	2021-07-04	2021-09-06	64	1000	731785	5.86438
NRG-HDV double infection 12 hr	7b	4	NRG	12	0	Serum	8	B	729	M	2021-07-04	2021-09-06	64	1000	920220	5.96389
NRG-HDV double infection 12 hr	7b	4	NRG	12	0	Serum	8	B	730	F	2021-07-04	2021-09-06	64	1000	162850	5.21179
C57BL/6-HDV double infection 12 hr	7b	4	C57BL/6	12	0	Serum	10	C	291	F	2021-07-06	2021-09-06	62	1000	334784	5.52476
C57BL/6-HDV double infection 12 hr	7b	4	C57BL/6	12	0	Serum	10	C	292	F	2021-07-06	2021-09-06	62	1000	128858	5.11011
C57BL/6-HDV double infection 12 hr	7b	4	C57BL/6	12	0	Serum	10	C	293	F	2021-07-06	2021-09-06	62	1000	188570	5.27547
C57BL/6-hNTCP-HDV double infection 12 hr	7b	4	C57BL/6-hNTCP	12	0	Serum	10	E	515	F	2021-07-03	2021-09-06	65	1000	368816	5.56681
C57BL/6-hNTCP-HDV double infection 12 hr	7b	4	C57BL/6-hNTCP	12	0	Serum	10	E	516	F	2021-07-03	2021-09-06	65	1000	463971	5.66649
C57BL/6-hNTCP-HDV double infection 12 hr	7b	4	C57BL/6-hNTCP	12	0	Serum	10	E	517	F	2021-07-03	2021-09-06	65	1000	333653	5.52329
NRG-HDV double infection 12 hr	7b	4	NRG	12	0	Serum	10	A	527	M	2021-07-04	2021-09-06	64	1000	336228	5.52663
NRG-HDV double infection 12 hr	7b	4	NRG	12	0	Serum	10	A	528	M	2021-07-04	2021-09-06	64	1000	844165	5.92643
NRG-HDV double infection 12 hr	7b	4	NRG	12	0	Serum	10	A	531	M	2021-07-04	2021-09-06	64	1000	371200	5.56961
C57BL/6-HDV double infection 12 hr	7b	4	C57BL/6	12	0	Serum	11.9	D	295	F	2021-07-06	2021-09-06	62	1000	419429	5.62266
C57BL/6-HDV double infection 12 hr	7b	4	C57BL/6	12	0	Serum	11.9	D	296	F	2021-07-06	2021-09-06	62	1000	588265	5.76957
C57BL/6-HDV double infection 12 hr	7b	4	C57BL/6	12	0	Serum	11.9	D	298b	F	2021-07-06	2021-09-06	62	1000	331426	5.52039
C57BL/6-hNTCP-HDV double infection 12 hr	7b	4	C57BL/6-hNTCP	12	0	Serum	11.9	F	518	M	2021-07-03	2021-09-06	65	1000	33675.6	4.52732
C57BL/6-hNTCP-HDV double infection 12 hr	7b	4	C57BL/6-hNTCP	12	0	Serum	11.9	F	519	M	2021-07-03	2021-09-06	65	1000	250450	5.39872
C57BL/6-hNTCP-HDV double infection 12 hr	7b	4	C57BL/6-hNTCP	12	0	Serum	11.9	F	521	M	2021-07-03	2021-09-06	65	1000	89326.8	4.95098
NRG-HDV double infection 12 hr	7b	4	NRG	12	0	Serum	11.9	B	526	F	2021-07-04	2021-09-06	64	1000	374343	5.57327
NRG-HDV double infection 12 hr	7b	4	NRG	12	0	Serum	11.9	B	729	M	2021-07-04	2021-09-06	64	1000	173731	5.23988
NRG-HDV double infection 12 hr	7b	4	NRG	12	0	Serum	11.9	B	730	F	2021-07-04	2021-09-06	64	1000	109453	5.03923
C57BL/6-HDV double infection 12 hr	7b	4	C57BL/6	12	0	Serum	12.1	C	291	F	2021-07-06	2021-09-06	62	1000	5.15686e+08	8.71239
C57BL/6-HDV double infection 12 hr	7b	4	C57BL/6	12	0	Serum	12.1	C	292	F	2021-07-06	2021-09-06	62	1000	3.73053e+08	8.57177
C57BL/6-HDV double infection 12 hr	7b	4	C57BL/6	12	0	Serum	12.1	C	293	F	2021-07-06	2021-09-06	62	1000	5.30757e+08	8.7249
C57BL/6-hNTCP-HDV double infection 12 hr	7b	4	C57BL/6-hNTCP	12	0	Serum	12.1	E	515	F	2021-07-03	2021-09-06	65	1000	5.2514e+08	8.72027
C57BL/6-hNTCP-HDV double infection 12 hr	7b	4	C57BL/6-hNTCP	12	0	Serum	12.1	E	516	F	2021-07-03	2021-09-06	65	1000	6.02486e+08	8.77995
C57BL/6-hNTCP-HDV double infection 12 hr	7b	4	C57BL/6-hNTCP	12	0	Serum	12.1	E	517	F	2021-07-03	2021-09-06	65	1000	2.39072e+08	8.37853
NRG-HDV double infection 12 hr	7b	4	NRG	12	0	Serum	12.1	A	527	M	2021-07-04	2021-09-06	64	1000	3.84375e+08	8.58476
NRG-HDV double infection 12 hr	7b	4	NRG	12	0	Serum	12.1	A	528	M	2021-07-04	2021-09-06	64	1000	4.30821e+08	8.6343
NRG-HDV double infection 12 hr	7b	4	NRG	12	0	Serum	12.1	A	531	M	2021-07-04	2021-09-06	64	1000	4.36471e+08	8.63996
C57BL/6-HDV double infection 12 hr	7b	4	C57BL/6	12	0	Serum	14	D	295	F	2021-07-06	2021-09-06	62	1000	1.59877e+07	7.20379
C57BL/6-HDV double infection 12 hr	7b	4	C57BL/6	12	0	Serum	14	D	296	F	2021-07-06	2021-09-06	62	1000	5.46903e+07	7.73791
C57BL/6-HDV double infection 12 hr	7b	4	C57BL/6	12	0	Serum	14	D	298b	F	2021-07-06	2021-09-06	62	1000	1.40902e+07	7.14892
C57BL/6-hNTCP-HDV double infection 12 hr	7b	4	C57BL/6-hNTCP	12	0	Serum	14	F	518	M	2021-07-03	2021-09-06	65	1000	1.78944e+06	6.25272
C57BL/6-hNTCP-HDV double infection 12 hr	7b	4	C57BL/6-hNTCP	12	0	Serum	14	F	519	M	2021-07-03	2021-09-06	65	1000	1.62792e+07	7.21163
C57BL/6-hNTCP-HDV double infection 12 hr	7b	4	C57BL/6-hNTCP	12	0	Serum	14	F	521	M	2021-07-03	2021-09-06	65	1000	1.50677e+07	7.17805
NRG-HDV double infection 12 hr	7b	4	NRG	12	0	Serum	14	B	526	F	2021-07-04	2021-09-06	64	1000	8.20238e+06	6.91394
NRG-HDV double infection 12 hr	7b	4	NRG	12	0	Serum	14	B	729	M	2021-07-04	2021-09-06	64	1000	6.69831e+06	6.82597
NRG-HDV double infection 12 hr	7b	4	NRG	12	0	Serum	14	B	730	F	2021-07-04	2021-09-06	64	1000	6.42807e+06	6.80808
C57BL/6-HDV double infection 12 hr	7b	4	C57BL/6	12	0	Serum	16	C	291	F	2021-07-06	2021-09-06	62	1000	4.00486e+06	6.60259
C57BL/6-HDV double infection 12 hr	7b	4	C57BL/6	12	0	Serum	16	C	292	F	2021-07-06	2021-09-06	62	1000	1.21759e+06	6.0855
C57BL/6-HDV double infection 12 hr	7b	4	C57BL/6	12	0	Serum	16	C	293	F	2021-07-06	2021-09-06	62	1000	2.42378e+06	6.38449
C57BL/6-hNTCP-HDV double infection 12 hr	7b	4	C57BL/6-hNTCP	12	0	Serum	16	E	515	F	2021-07-03	2021-09-06	65	1000	8.73035e+06	6.94103
C57BL/6-hNTCP-HDV double infection 12 hr	7b	4	C57BL/6-hNTCP	12	0	Serum	16	E	516	F	2021-07-03	2021-09-06	65	1000	6.63753e+06	6.82201
C57BL/6-hNTCP-HDV double infection 12 hr	7b	4	C57BL/6-hNTCP	12	0	Serum	16	E	517	F	2021-07-03	2021-09-06	65	1000	3.38918e+06	6.5301
NRG-HDV double infection 12 hr	7b	4	NRG	12	0	Serum	16	A	527	M	2021-07-04	2021-09-06	64	1000	421719	5.62502
NRG-HDV double infection 12 hr	7b	4	NRG	12	0	Serum	16	A	528	M	2021-07-04	2021-09-06	64	1000	1.53888e+06	6.1872
NRG-HDV double infection 12 hr	7b	4	NRG	12	0	Serum	16	A	531	M	2021-07-04	2021-09-06	64	1000	1.14665e+06	6.05943
C57BL/6-HDV double infection 12 hr	7b	4	C57BL/6	12	0	Serum	18	D	295	F	2021-07-06	2021-09-06	62	1000	1.34743e+06	6.12951
C57BL/6-HDV double infection 12 hr	7b	4	C57BL/6	12	0	Serum	18	D	296	F	2021-07-06	2021-09-06	62	1000	6.76376e+06	6.83019
C57BL/6-HDV double infection 12 hr	7b	4	C57BL/6	12	0	Serum	18	D	298b	F	2021-07-06	2021-09-06	62	1000	1.01118e+06	6.00483
C57BL/6-hNTCP-HDV double infection 12 hr	7b	4	C57BL/6-hNTCP	12	0	Serum	18	F	518	M	2021-07-03	2021-09-06	65	1000	889933	5.94936
C57BL/6-hNTCP-HDV double infection 12 hr	7b	4	C57BL/6-hNTCP	12	0	Serum	18	F	519	M	2021-07-03	2021-09-06	65	1000	1.24254e+06	6.09431
C57BL/6-hNTCP-HDV double infection 12 hr	7b	4	C57BL/6-hNTCP	12	0	Serum	18	F	521	M	2021-07-03	2021-09-06	65	1000	1.08754e+06	6.03644
NRG-HDV double infection 12 hr	7b	4	NRG	12	0	Serum	18	B	526	F	2021-07-04	2021-09-06	64	1000	768463	5.88562
NRG-HDV double infection 12 hr	7b	4	NRG	12	0	Serum	18	B	729	M	2021-07-04	2021-09-06	64	1000	571338	5.75689
NRG-HDV double infection 12 hr	7b	4	NRG	12	0	Serum	18	B	730	F	2021-07-04	2021-09-06	64	1000	1346.55	3.12922
C57BL/6-HDV double infection 12 hr	7b	4	C57BL/6	12	0	Serum	20	C	291	F	2021-07-06	2021-09-06	62	1000	233835	5.36891
C57BL/6-HDV double infection 12 hr	7b	4	C57BL/6	12	0	Serum	20	C	292	F	2021-07-06	2021-09-06	62	1000	144292	5.15924
C57BL/6-HDV double infection 12 hr	7b	4	C57BL/6	12	0	Serum	20	C	293	F	2021-07-06	2021-09-06	62	1000	247559	5.39368
C57BL/6-hNTCP-HDV double infection 12 hr	7b	4	C57BL/6-hNTCP	12	0	Serum	20	E	515	F	2021-07-03	2021-09-06	65	1000	439118	5.64258
C57BL/6-hNTCP-HDV double infection 12 hr	7b	4	C57BL/6-hNTCP	12	0	Serum	20	E	516	F	2021-07-03	2021-09-06	65	1000	492384	5.6923
C57BL/6-hNTCP-HDV double infection 12 hr	7b	4	C57BL/6-hNTCP	12	0	Serum	20	E	517	F	2021-07-03	2021-09-06	65	1000	494599	5.69425
NRG-HDV double infection 12 hr	7b	4	NRG	12	0	Serum	20	A	527	M	2021-07-04	2021-09-06	64	1000	124871	5.09646
NRG-HDV double infection 12 hr	7b	4	NRG	12	0	Serum	20	A	528	M	2021-07-04	2021-09-06	64	1000	694417	5.84162
NRG-HDV double infection 12 hr	7b	4	NRG	12	0	Serum	20	A	531	M	2021-07-04	2021-09-06	64	1000	241833	5.38352
C57BL/6-HDV double infection 12 hr	7b	4	C57BL/6	12	0	Serum	22	D	295	F	2021-07-06	2021-09-06	62	1000	101884	5.00811
C57BL/6-HDV double infection 12 hr	7b	4	C57BL/6	12	0	Serum	22	D	296	F	2021-07-06	2021-09-06	62	1000	1.04973e+06	6.02108
C57BL/6-HDV double infection 12 hr	7b	4	C57BL/6	12	0	Serum	22	D	298b	F	2021-07-06	2021-09-06	62	1000	81390.6	4.91057
C57BL/6-hNTCP-HDV double infection 12 hr	7b	4	C57BL/6-hNTCP	12	0	Serum	22	F	518	M	2021-07-03	2021-09-06	65	1000	268381	5.42875
C57BL/6-hNTCP-HDV double infection 12 hr	7b	4	C57BL/6-hNTCP	12	0	Serum	22	F	519	M	2021-07-03	2021-09-06	65	1000	336043	5.5264
C57BL/6-hNTCP-HDV double infection 12 hr	7b	4	C57BL/6-hNTCP	12	0	Serum	22	F	521	M	2021-07-03	2021-09-06	65	1000	284958	5.45478
NRG-HDV double infection 12 hr	7b	4	NRG	12	0	Serum	22	B	526	F	2021-07-04	2021-09-06	64	1000	577923	5.76187
NRG-HDV double infection 12 hr	7b	4	NRG	12	0	Serum	22	B	729	M	2021-07-04	2021-09-06	64	1000	478194	5.6796
NRG-HDV double infection 12 hr	7b	4	NRG	12	0	Serum	22	B	730	F	2021-07-04	2021-09-06	64	1000	296940	5.47267
C57BL/6-HDV double infection 12 hr	7b	4	C57BL/6	12	0	Serum	24	C	291	F	2021-07-06	2021-09-06	62	1000	157526	5.19735
C57BL/6-HDV double infection 12 hr	7b	4	C57BL/6	12	0	Serum	24	C	292	F	2021-07-06	2021-09-06	62	1000	149604	5.17494
C57BL/6-HDV double infection 12 hr	7b	4	C57BL/6	12	0	Serum	24	C	293	F	2021-07-06	2021-09-06	62	1000	220232	5.34288
C57BL/6-hNTCP-HDV double infection 12 hr	7b	4	C57BL/6-hNTCP	12	0	Serum	24	E	515	F	2021-07-03	2021-09-06	65	1000	208696	5.31951
C57BL/6-hNTCP-HDV double infection 12 hr	7b	4	C57BL/6-hNTCP	12	0	Serum	24	E	516	F	2021-07-03	2021-09-06	65	1000	289095	5.46104
C57BL/6-hNTCP-HDV double infection 12 hr	7b	4	C57BL/6-hNTCP	12	0	Serum	24	E	517	F	2021-07-03	2021-09-06	65	1000	204675	5.31107
NRG-HDV double infection 12 hr	7b	4	NRG	12	0	Serum	24	A	527	M	2021-07-04	2021-09-06	64	1000	307859	5.48835
NRG-HDV double infection 12 hr	7b	4	NRG	12	0	Serum	24	A	528	M	2021-07-04	2021-09-06	64	1000	587983	5.76936
NRG-HDV double infection 12 hr	7b	4	NRG	12	0	Serum	24	A	531	M	2021-07-04	2021-09-06	64	1000	486554	5.68713
C57BL/6-HDV double infection 12 hr	7b	4	C57BL/6	12	0	Serum	48	D	295	F	2021-07-06	2021-09-06	62	1000	22056.2	4.34353
C57BL/6-HDV double infection 12 hr	7b	4	C57BL/6	12	0	Serum	48	D	296	F	2021-07-06	2021-09-06	62	1000	27062.8	4.43237
C57BL/6-HDV double infection 12 hr	7b	4	C57BL/6	12	0	Serum	48	D	298b	F	2021-07-06	2021-09-06	62	1000	2518.27	3.4011
C57BL/6-hNTCP-HDV double infection 12 hr	7b	4	C57BL/6-hNTCP	12	0	Serum	48	F	518	M	2021-07-03	2021-09-06	65	1000	11156.9	4.04754
C57BL/6-hNTCP-HDV double infection 12 hr	7b	4	C57BL/6-hNTCP	12	0	Serum	48	F	519	M	2021-07-03	2021-09-06	65	1000	14150.3	4.15077
C57BL/6-hNTCP-HDV double infection 12 hr	7b	4	C57BL/6-hNTCP	12	0	Serum	48	F	521	M	2021-07-03	2021-09-06	65	1000	12678.6	4.10307
NRG-HDV double infection 12 hr	7b	4	NRG	12	0	Serum	48	B	526	F	2021-07-04	2021-09-06	64	1000	4025.76	3.60485
NRG-HDV double infection 12 hr	7b	4	NRG	12	0	Serum	48	B	729	M	2021-07-04	2021-09-06	64	1000	12775.6	4.10638
NRG-HDV double infection 12 hr	7b	4	NRG	12	0	Serum	48	B	730	F	2021-07-04	2021-09-06	64	1000	1902.28	3.27928
C57BL/6-HDV double infection 12 hr	7b	4	C57BL/6	12	0	Serum	72	D	291	F	2021-07-06	2021-09-06	62	1000	11952.4	4.07746
C57BL/6-HDV double infection 12 hr	7b	4	C57BL/6	12	0	Serum	72	D	292	F	2021-07-06	2021-09-06	62	1000	4893.28	3.6896
C57BL/6-HDV double infection 12 hr	7b	4	C57BL/6	12	0	Serum	72	D	293	F	2021-07-06	2021-09-06	62	1000	45851.7	4.66136
C57BL/6-hNTCP-HDV double infection 12 hr	7b	4	C57BL/6-hNTCP	12	0	Serum	72	F	515	F	2021-07-03	2021-09-06	65	1000	3513.02	3.54568
C57BL/6-hNTCP-HDV double infection 12 hr	7b	4	C57BL/6-hNTCP	12	0	Serum	72	F	516	F	2021-07-03	2021-09-06	65	1000	34697.9	4.5403
C57BL/6-hNTCP-HDV double infection 12 hr	7b	4	C57BL/6-hNTCP	12	0	Serum	72	F	517	F	2021-07-03	2021-09-06	65	1000	1829.57	3.26235
NRG-HDV double infection 12 hr	7b	4	NRG	12	0	Serum	72	B	527	M	2021-07-04	2021-09-06	64	1000	4540.73	3.65713
NRG-HDV double infection 12 hr	7b	4	NRG	12	0	Serum	72	B	528	M	2021-07-04	2021-09-06	64	1000	9268.13	3.96699
NRG-HDV double infection 12 hr	7b	4	NRG	12	0	Serum	72	B	531	M	2021-07-04	2021-09-06	64	1000	4625.85	3.66519
NRG-hNTCP-HDV double infection 12 hr	8	4	NRG-hNTCP	12	0	Serum	0.1	B	86	M	2021-04-01	2021-10-26	208	1000	1.18194e+08	8.07259
NRG-hNTCP-HDV double infection 12 hr	8	4	NRG-hNTCP	12	0	Serum	4	B	86	M	2021-04-04	2021-10-26	205	1000	4.23758e+06	6.62712
NRG-hNTCP-HDV double infection 12 hr	8	4	NRG-hNTCP	12	0	Serum	8	B	86	M	2021-04-06	2021-10-26	203	1000	628344	5.7982
NRG-hNTCP-HDV double infection 12 hr	8	4	NRG-hNTCP	12	0	Serum	11.9	B	86	M	2021-04-10	2021-10-26	199	1000	386358	5.58699
NRG-hNTCP-HDV double infection 12 hr	8	4	NRG-hNTCP	12	0	Serum	12.1	B	86	M	2021-04-14	2021-10-26	195	1000	6.24605e+07	7.79561
NRG-hNTCP-HDV double infection 12 hr	8	4	NRG-hNTCP	12	0	Serum	16	B	86	M	2021-04-15	2021-10-26	194	1000	1.77372e+06	6.24889
NRG-hNTCP-HDV double infection 12 hr	8	4	NRG-hNTCP	12	0	Serum	22	B	86	M	2021-04-18	2021-10-26	191	1000	1.0286e+06	6.01225
NRG-hNTCP-HDV double infection 12 hr	8	4	NRG-hNTCP	12	0	Serum	24	B	86	M	2021-04-23	2021-10-26	186	1000	524173	5.71947
NRG-hNTCP-HDV double infection 12 hr	8	4	NRG-hNTCP	12	0	Serum	0.1	B	87	M	2021-04-02	2021-10-26	207	1000	1.20906e+08	8.08245
NRG-hNTCP-HDV double infection 12 hr	8	4	NRG-hNTCP	12	0	Serum	4	B	87	M	2021-04-05	2021-10-26	204	1000	842860	5.92576
NRG-hNTCP-HDV double infection 12 hr	8	4	NRG-hNTCP	12	0	Serum	8	B	87	M	2021-04-08	2021-10-26	201	1000	1.2609e+06	6.10068
NRG-hNTCP-HDV double infection 12 hr	8	4	NRG-hNTCP	12	0	Serum	11.9	B	87	M	2021-04-11	2021-10-26	198	1000	619219	5.79184
NRG-hNTCP-HDV double infection 12 hr	8	4	NRG-hNTCP	12	0	Serum	12.1	B	87	M	2021-04-12	2021-10-26	197	1000	1.95521e+07	7.29119
NRG-hNTCP-HDV double infection 12 hr	8	4	NRG-hNTCP	12	0	Serum	16	B	87	M	2021-04-17	2021-10-26	192	1000	1.9173e+06	6.28269
NRG-hNTCP-HDV double infection 12 hr	8	4	NRG-hNTCP	12	0	Serum	22	B	87	M	2021-04-19	2021-10-26	190	1000	1.49735e+06	6.17532
NRG-hNTCP-HDV double infection 12 hr	8	4	NRG-hNTCP	12	0	Serum	24	B	87	M	2021-04-21	2021-10-26	188	1000	420488	5.62375
NRG-hNTCP-HDV double infection 12 hr	8	4	NRG-hNTCP	12	0	Serum	0.1	B	219b	M	2021-03-31	2021-10-26	209	1000	7.92017e+07	7.89873
NRG-hNTCP-HDV double infection 12 hr	8	4	NRG-hNTCP	12	0	Serum	4	B	219b	M	2021-04-03	2021-10-26	206	1000	1.02626e+07	7.01126
NRG-hNTCP-HDV double infection 12 hr	8	4	NRG-hNTCP	12	0	Serum	8	B	219b	M	2021-04-07	2021-10-26	202	1000	1.96822e+06	6.29407
NRG-hNTCP-HDV double infection 12 hr	8	4	NRG-hNTCP	12	0	Serum	11.9	B	219b	M	2021-04-09	2021-10-26	200	1000	1.68997e+06	6.22788
NRG-hNTCP-HDV double infection 12 hr	8	4	NRG-hNTCP	12	0	Serum	12.1	B	219b	M	2021-04-13	2021-10-26	196	1000	1.11351e+08	8.04669
NRG-hNTCP-HDV double infection 12 hr	8	4	NRG-hNTCP	12	0	Serum	16	B	219b	M	2021-04-16	2021-10-26	193	1000	4.59598e+06	6.66238
NRG-hNTCP-HDV double infection 12 hr	8	4	NRG-hNTCP	12	0	Serum	22	B	219b	M	2021-04-20	2021-10-26	189	1000	4.07367e+06	6.60999
NRG-hNTCP-HDV double infection 12 hr	8	4	NRG-hNTCP	12	0	Serum	24	B	219b	M	2021-04-22	2021-10-26	187	1000	1.11604e+06	6.04768
NRG-HDV double infection 12 hr	8	4	NRG	12	0	Serum	0.1	A	321	M	2021-08-31	2021-10-26	56	1000	1.32466e+08	8.12211
NRG-HDV double infection 12 hr	8	4	NRG	12	0	Serum	4	A	321	M	2021-09-03	2021-10-26	53	1000	5.93787e+06	6.77363
NRG-HDV double infection 12 hr	8	4	NRG	12	0	Serum	8	A	321	M	2021-09-06	2021-10-26	50	1000	1.88579e+06	6.27549
NRG-HDV double infection 12 hr	8	4	NRG	12	0	Serum	11.9	A	321	M	2021-09-09	2021-10-26	47	1000	744194	5.87169
NRG-HDV double infection 12 hr	8	4	NRG	12	0	Serum	12.1	A	321	M	2021-09-12	2021-10-26	44	1000	9.72829e+07	7.98804
NRG-HDV double infection 12 hr	8	4	NRG	12	0	Serum	16	A	321	M	2021-09-15	2021-10-26	41	1000	7.49957e+06	6.87504
NRG-HDV double infection 12 hr	8	4	NRG	12	0	Serum	22	A	321	M	2021-09-19	2021-10-26	37	1000	1.63407e+06	6.21327
NRG-HDV double infection 12 hr	8	4	NRG	12	0	Serum	24	A	321	M	2021-09-21	2021-10-26	35	1000	1.47525e+06	6.16887
NRG-HDV double infection 12 hr	8	4	NRG	12	0	Serum	0.1	A	322	M	2021-09-01	2021-10-26	55	1000	1.55848e+08	8.1927
NRG-HDV double infection 12 hr	8	4	NRG	12	0	Serum	4	A	322	M	2021-09-04	2021-10-26	52	1000	6.42959e+06	6.80818
NRG-HDV double infection 12 hr	8	4	NRG	12	0	Serum	8	A	322	M	2021-09-08	2021-10-26	48	1000	4.137e+06	6.61669
NRG-HDV double infection 12 hr	8	4	NRG	12	0	Serum	11.9	A	322	M	2021-09-11	2021-10-26	45	1000	1.42483e+06	6.15376
NRG-HDV double infection 12 hr	8	4	NRG	12	0	Serum	12.1	A	322	M	2021-09-14	2021-10-26	42	1000	9.75503e+07	7.98923
NRG-HDV double infection 12 hr	8	4	NRG	12	0	Serum	16	A	322	M	2021-09-16	2021-10-26	40	1000	9.43608e+06	6.97479
NRG-HDV double infection 12 hr	8	4	NRG	12	0	Serum	22	A	322	M	2021-09-18	2021-10-26	38	1000	2.94157e+06	6.46858
NRG-HDV double infection 12 hr	8	4	NRG	12	0	Serum	24	A	322	M	2021-09-22	2021-10-26	34	1000	2.0711e+06	6.3162
NRG-HDV double infection 12 hr	8	4	NRG	12	0	Serum	0.1	A	323	M	2021-09-02	2021-10-26	54	1000	4.07694e+07	7.61033
NRG-HDV double infection 12 hr	8	4	NRG	12	0	Serum	4	A	323	M	2021-09-05	2021-10-26	51	1000	4.23691e+06	6.62705
NRG-HDV double infection 12 hr	8	4	NRG	12	0	Serum	8	A	323	M	2021-09-07	2021-10-26	49	1000	1.23491e+06	6.09163
NRG-HDV double infection 12 hr	8	4	NRG	12	0	Serum	11.9	A	323	M	2021-09-10	2021-10-26	46	1000	822326	5.91504
NRG-HDV double infection 12 hr	8	4	NRG	12	0	Serum	12.1	A	323	M	2021-09-13	2021-10-26	43	1000	7.39627e+07	7.86901
NRG-HDV double infection 12 hr	8	4	NRG	12	0	Serum	16	A	323	M	2021-09-17	2021-10-26	39	1000	7.42912e+06	6.87094
NRG-HDV double infection 12 hr	8	4	NRG	12	0	Serum	22	A	323	M	2021-09-20	2021-10-26	36	1000	1.37314e+06	6.13771
NRG-HDV double infection 12 hr	8	4	NRG	12	0	Serum	24	A	323	M	2021-09-23	2021-10-26	33	1000	1.43267e+06	6.15615
NRG-hNTCP-HDV double infection 12 hr	9	4	NRG-hNTCP	12	0	Serum	0.1	B	470	F	2021-11-20	2022-02-23	95	1000	2.59088e+08	8.41345
NRG-hNTCP-HDV double infection 12 hr	9	4	NRG-hNTCP	12	0	Serum	4	B	470	F	2021-11-20	2022-02-23	95	1000	4.33334e+07	7.63682
NRG-hNTCP-HDV double infection 12 hr	9	4	NRG-hNTCP	12	0	Serum	8	B	470	F	2021-11-20	2022-02-23	95	1000	7.17041e+06	6.85554
NRG-hNTCP-HDV double infection 12 hr	9	4	NRG-hNTCP	12	0	Serum	11.9	B	470	F	2021-11-20	2022-02-23	95	1000	2.66335e+06	6.42543
NRG-hNTCP-HDV double infection 12 hr	9	4	NRG-hNTCP	12	0	Serum	12.1	B	470	F	2021-11-20	2022-02-23	95	1000	4.16612e+08	8.61973
NRG-hNTCP-HDV double infection 12 hr	9	4	NRG-hNTCP	12	0	Serum	16	B	470	F	2021-11-20	2022-02-23	95	1000	3.00495e+07	7.47784
NRG-hNTCP-HDV double infection 12 hr	9	4	NRG-hNTCP	12	0	Serum	20	B	470	F	2021-11-20	2022-02-23	95	1000	1.82031e+07	7.26015
NRG-hNTCP-HDV double infection 12 hr	9	4	NRG-hNTCP	12	0	Serum	24	B	470	F	2021-11-20	2022-02-23	95	1000	1.15154e+07	7.06128
NRG-hNTCP-HDV double infection 12 hr	9	4	NRG-hNTCP	12	0	Serum	0.1	B	471	F	2021-11-20	2022-02-23	95	1000	6.08183e+08	8.78403
NRG-hNTCP-HDV double infection 12 hr	9	4	NRG-hNTCP	12	0	Serum	4	B	471	F	2021-11-20	2022-02-23	95	1000	2.67358e+07	7.42709
NRG-hNTCP-HDV double infection 12 hr	9	4	NRG-hNTCP	12	0	Serum	8	B	471	F	2021-11-20	2022-02-23	95	1000	9.94529e+06	6.99762
NRG-hNTCP-HDV double infection 12 hr	9	4	NRG-hNTCP	12	0	Serum	11.9	B	471	F	2021-11-20	2022-02-23	95	1000	2.9282e+06	6.4666
NRG-hNTCP-HDV double infection 12 hr	9	4	NRG-hNTCP	12	0	Serum	12.1	B	471	F	2021-11-20	2022-02-23	95	1000	6.4346e+08	8.80852
NRG-hNTCP-HDV double infection 12 hr	9	4	NRG-hNTCP	12	0	Serum	16	B	471	F	2021-11-20	2022-02-23	95	1000	1.09618e+08	8.03988
NRG-hNTCP-HDV double infection 12 hr	9	4	NRG-hNTCP	12	0	Serum	20	B	471	F	2021-11-20	2022-02-23	95	1000	4.19972e+07	7.62322
NRG-hNTCP-HDV double infection 12 hr	9	4	NRG-hNTCP	12	0	Serum	24	B	471	F	2021-11-20	2022-02-23	95	1000	1.62058e+07	7.20967
NRG-HDV double infection 12 hr	9	4	NRG	12	0	Serum	0.1	A	474	M	2021-11-20	2022-02-23	95	1000	6.06288e+08	8.78268
NRG-HDV double infection 12 hr	9	4	NRG	12	0	Serum	4	A	474	M	2021-11-20	2022-02-23	95	1000	3.26369e+07	7.51371
NRG-HDV double infection 12 hr	9	4	NRG	12	0	Serum	8	A	474	M	2021-11-20	2022-02-23	95	1000	578528	5.76232
NRG-HDV double infection 12 hr	9	4	NRG	12	0	Serum	11.9	A	474	M	2021-11-20	2022-02-23	95	1000	302596	5.48086
NRG-HDV double infection 12 hr	9	4	NRG	12	0	Serum	12.1	A	474	M	2021-11-20	2022-02-23	95	1000	2.98472e+08	8.4749
NRG-HDV double infection 12 hr	9	4	NRG	12	0	Serum	16	A	474	M	2021-11-20	2022-02-23	95	1000	5.70765e+07	7.75646
NRG-HDV double infection 12 hr	9	4	NRG	12	0	Serum	20	A	474	M	2021-11-20	2022-02-23	95	1000	1.38019e+07	7.13994
NRG-HDV double infection 12 hr	9	4	NRG	12	0	Serum	24	A	474	M	2021-11-20	2022-02-23	95	1000	1.01183e+07	7.00511
NRG-HDV double infection 12 hr	9	4	NRG	12	0	Serum	0.1	A	476	M	2021-11-20	2022-02-23	95	1000	4.91708e+08	8.69171
NRG-HDV double infection 12 hr	9	4	NRG	12	0	Serum	4	A	476	M	2021-11-20	2022-02-23	95	1000	2.26654e+07	7.35536
NRG-HDV double infection 12 hr	9	4	NRG	12	0	Serum	8	A	476	M	2021-11-20	2022-02-23	95	1000	1.60184e+07	7.20462
NRG-HDV double infection 12 hr	9	4	NRG	12	0	Serum	11.9	A	476	M	2021-11-20	2022-02-23	95	1000	1.67198e+06	6.22323
NRG-HDV double infection 12 hr	9	4	NRG	12	0	Serum	12.1	A	476	M	2021-11-20	2022-02-23	95	1000	5.21032e+08	8.71686
NRG-HDV double infection 12 hr	9	4	NRG	12	0	Serum	16	A	476	M	2021-11-20	2022-02-23	95	1000	4.72628e+07	7.67452
NRG-HDV double infection 12 hr	9	4	NRG	12	0	Serum	20	A	476	M	2021-11-20	2022-02-23	95	1000	1.19482e+07	7.0773
NRG-HDV double infection 12 hr	9	4	NRG	12	0	Serum	24	A	476	M	2021-11-20	2022-02-23	95	1000	4.74718e+06	6.67644
NRG-hNTCP-HDV double infection 12 hr	9	4	NRG-hNTCP	12	0	Serum	0.1	B	530	M	2021-07-04	2022-02-23	234	1000	4.07817e+08	8.61047
NRG-hNTCP-HDV double infection 12 hr	9	4	NRG-hNTCP	12	0	Serum	4	B	530	M	2021-07-04	2022-02-23	234	1000	2.68854e+07	7.42952
NRG-hNTCP-HDV double infection 12 hr	9	4	NRG-hNTCP	12	0	Serum	8	B	530	M	2021-07-04	2022-02-23	234	1000	8.72392e+06	6.94071
NRG-hNTCP-HDV double infection 12 hr	9	4	NRG-hNTCP	12	0	Serum	11.9	B	530	M	2021-07-04	2022-02-23	234	1000	3.74078e+06	6.57296
NRG-hNTCP-HDV double infection 12 hr	9	4	NRG-hNTCP	12	0	Serum	12.1	B	530	M	2021-07-04	2022-02-23	234	1000	4.12417e+08	8.61534
NRG-hNTCP-HDV double infection 12 hr	9	4	NRG-hNTCP	12	0	Serum	16	B	530	M	2021-07-04	2022-02-23	234	1000	4.42508e+07	7.64592
NRG-hNTCP-HDV double infection 12 hr	9	4	NRG-hNTCP	12	0	Serum	20	B	530	M	2021-07-04	2022-02-23	234	1000	1.69567e+07	7.22934
NRG-hNTCP-HDV double infection 12 hr	9	4	NRG-hNTCP	12	0	Serum	24	B	530	M	2021-07-04	2022-02-23	234	1000	1.43422e+07	7.15662
NRG-HDV double infection 12 hr	9	4	NRG	12	0	Serum	0.1	A	731	M	2022-01-03	2022-02-23	51	1000	4.97583e+08	8.69687
NRG-HDV double infection 12 hr	9	4	NRG	12	0	Serum	4	A	731	M	2022-01-03	2022-02-23	51	1000	4.8102e+07	7.68216
NRG-HDV double infection 12 hr	9	4	NRG	12	0	Serum	8	A	731	M	2022-01-03	2022-02-23	51	1000	1.32671e+07	7.12278
NRG-HDV double infection 12 hr	9	4	NRG	12	0	Serum	11.9	A	731	M	2022-01-03	2022-02-23	51	1000	5.22558e+06	6.71813
NRG-HDV double infection 12 hr	9	4	NRG	12	0	Serum	12.1	A	731	M	2022-01-03	2022-02-23	51	1000	2.4931e+08	8.39674
NRG-HDV double infection 12 hr	9	4	NRG	12	0	Serum	16	A	731	M	2022-01-03	2022-02-23	51	1000	8.77486e+07	7.94324
NRG-HDV double infection 12 hr	9	4	NRG	12	0	Serum	20	A	731	M	2022-01-03	2022-02-23	51	1000	2.82752e+07	7.45141
NRG-HDV double infection 12 hr	9	4	NRG	12	0	Serum	24	A	731	M	2022-01-03	2022-02-23	51	1000	1.78715e+07	7.25216

## Sheet: Figure 5
Experiment Name	Exp Number	Fig # in manuscript	Mouse Strain	re_inoculation_time	MyrB	Specimen	Time post infection	Cage	Mouse ID	Sex	DOB	Date of Experiment	Age at time of infection (Days)	LLoQ	GE/mL	Log HDV
NRG-hNTCP-HDV	2	1	NRG-hNTCP	999	0	Serum	4	C	132	F	Nan	2019-05-09	Nan	1000	71538.1	4.85454
NRG-hNTCP-HDV	2	1	NRG-hNTCP	999	0	Serum	10	C	132	F	Nan	2019-05-09	Nan	1000	2543.98	3.40551
NRG-hNTCP-HDV	2	1	NRG-hNTCP	999	0	Serum	24	C	132	F	Nan	2019-05-09	Nan	1000	33.8374	1.5294
NRG-hNTCP-HDV	2	1	NRG-hNTCP	999	0	Serum	8	B	219	M	2019-02-25	2019-05-09	73	1000	5496.17	3.74006
NRG-hNTCP-HDV	2	1	NRG-hNTCP	999	0	Serum	2	B	220	M	2019-02-25	2019-05-09	73	1000	348886	5.54268
NRG-hNTCP-HDV	2	1	NRG-hNTCP	999	0	Serum	4	C	224	F	2019-04-02	2019-05-09	37	1000	85298.7	4.93094
NRG-hNTCP-HDV	2	1	NRG-hNTCP	999	0	Serum	10	C	224	F	2019-04-02	2019-05-09	37	1000	8942.27	3.95145
NRG-hNTCP-HDV	2	1	NRG-hNTCP	999	0	Serum	24	C	224	F	2019-04-02	2019-05-09	37	1000	30.3468	1.48211
NRG-hNTCP-HDV	2	1	NRG-hNTCP	999	0	Serum	12	E	226	F	2019-02-25	2019-05-09	73	1000	7255.15	3.86065
NRG-hNTCP-HDV	2	1	NRG-hNTCP	999	0	Serum	72	E	226	F	2019-02-25	2019-05-09	73	1000	137.973	2.1398
NRG-hNTCP-HDV	2	1	NRG-hNTCP	999	0	Serum	48	D	237	F	2019-03-16	2019-05-09	54	1000	5.50293	0.740594
NRG-hNTCP-HDV	2	1	NRG-hNTCP	999	0	Serum	0.1	A	239	M	2019-03-16	2019-05-09	54	1000	1.18338e+09	9.07313
NRG-hNTCP-HDV	2	1	NRG-hNTCP	999	0	Serum	6	A	239	M	2019-03-16	2019-05-09	54	1000	220523	5.34345
NRG-hNTCP-HDV	2	1	NRG-hNTCP	999	0	Serum	14	F	283	M	2019-03-28	2019-05-09	42	1000	1488.28	3.17269
NRG-hNTCP-HDV	2	1	NRG-hNTCP	999	0	Serum	96	F	283	M	2019-03-28	2019-05-09	42	1000	7.97909	0.901953
NRG-hNTCP-HDV	2	1	NRG-hNTCP	999	0	Serum	14	F	284	M	2019-03-28	2019-05-09	42	1000	2238.53	3.34996
NRG-hNTCP-HDV	2	1	NRG-hNTCP	999	0	Serum	96	F	284	M	2019-03-28	2019-05-09	42	1000	7.90467	0.897884
NRG-hNTCP-HDV	2	1	NRG-hNTCP	999	0	Serum	14	F	286b	M	2019-03-28	2019-05-09	42	1000	1637.99	3.21431
NRG-hNTCP-HDV	2	1	NRG-hNTCP	999	0	Serum	96	F	286b	M	2019-03-28	2019-05-09	42	1000	5.50293	0.740594
NRG-hNTCP-HDV	2	1	NRG-hNTCP	999	0	Serum	2	B	288	M	2019-03-28	2019-05-09	42	1000	407597	5.61023
NRG-hNTCP-HDV	2	1	NRG-hNTCP	999	0	Serum	8	B	288	M	2019-03-28	2019-05-09	42	1000	4290.04	3.63246
NRG-hNTCP-HDV	2	1	NRG-hNTCP	999	0	Serum	-1	D	601	F	2019-03-28	2019-05-09	42	1000	81.9725	1.91367
NRG-hNTCP-HDV	2	1	NRG-hNTCP	999	0	Serum	48	D	601	F	2019-03-28	2019-05-09	42	1000	5.50293	0.740594
NRG-hNTCP-HDV	2	1	NRG-hNTCP	999	0	Serum	-1	B	602	M	2019-04-01	2019-05-09	38	1000	5.50293	0.740594
NRG-hNTCP-HDV	2	1	NRG-hNTCP	999	0	Serum	2	B	602	M	2019-04-01	2019-05-09	38	1000	595578	5.77494
NRG-hNTCP-HDV	2	1	NRG-hNTCP	999	0	Serum	8	B	602	M	2019-04-01	2019-05-09	38	1000	5382.93	3.73102
NRG-hNTCP-HDV	2	1	NRG-hNTCP	999	0	Serum	48	B	602	M	2019-04-01	2019-05-09	38	1000	5.50293	0.740594
NRG-hNTCP-HDV	2	1	NRG-hNTCP	999	0	Serum	-1	E	605	F	2019-04-02	2019-05-09	37	1000	5.50293	0.740594
NRG-hNTCP-HDV	2	1	NRG-hNTCP	999	0	Serum	12	E	605	F	2019-04-02	2019-05-09	37	1000	5048.31	3.70315
NRG-hNTCP-HDV	2	1	NRG-hNTCP	999	0	Serum	72	E	605	F	2019-04-02	2019-05-09	37	1000	5.50293	0.740594
NRG-hNTCP-HDV	2	1	NRG-hNTCP	999	0	Serum	12	E	606	F	2019-04-02	2019-05-09	37	1000	3273.59	3.51502
NRG-hNTCP-HDV	2	1	NRG-hNTCP	999	0	Serum	72	E	606	F	2019-04-02	2019-05-09	37	1000	99.3486	1.99716
NRG-hNTCP-HDV	2	1	NRG-hNTCP	999	0	Serum	0.1	A	608	M	2019-04-02	2019-05-09	37	1000	4.86756e+08	8.68731
NRG-hNTCP-HDV	2	1	NRG-hNTCP	999	0	Serum	6	A	609	M	2019-04-02	2019-05-09	37	1000	199184	5.29925
NRG-hNTCP-HDV	2	1	NRG-hNTCP	999	0	Serum	0.1	A	610	M	2019-04-02	2019-05-09	37	1000	7.4312e+08	8.87106
NRG-hNTCP-HDV	2	1	NRG-hNTCP	999	0	Serum	6	A	610	M	2019-04-02	2019-05-09	37	1000	79128.4	4.89833
NRG-hNTCP-HDV	2	1	NRG-hNTCP	999	0	Serum	4	C	4452	F	2019-01-04	2019-05-09	125	1000	135643	5.1324
NRG-hNTCP-HDV	2	1	NRG-hNTCP	999	0	Serum	10	C	4452	F	2019-01-04	2019-05-09	125	1000	1177	3.07078
NRG-hNTCP-HDV	2	1	NRG-hNTCP	999	0	Serum	24	C	4452	F	2019-01-04	2019-05-09	125	1000	10.2328	1.00999
NRG-HDV	1	1	NRG	None	0	Serum	0.1	A	921	F	2019-02-11	2019-03-29	46	1000	3.00462e+08	8.47779
NRG-HDV	1	1	NRG	None	0	Serum	-1	A	921	F	2019-02-11	2019-03-29	46	1000	680.599	2.83289
NRG-HDV	1	1	NRG	None	0	Serum	6	A	921	F	2019-02-11	2019-03-29	46	1000	58222	4.76509
NRG-HDV	1	1	NRG	None	0	Serum	12	A	921	F	2019-02-11	2019-03-29	46	1000	24042.3	4.38098
NRG-HDV	1	1	NRG	None	0	Serum	0.1	A	922	F	2019-02-11	2019-03-29	46	1000	3.1869e+08	8.50337
NRG-HDV	1	1	NRG	None	0	Serum	-1	A	922	F	2019-02-11	2019-03-29	46	1000	905.214	2.95675
NRG-HDV	1	1	NRG	None	0	Serum	6	A	922	F	2019-02-11	2019-03-29	46	1000	90448.9	4.9564
NRG-HDV	1	1	NRG	None	0	Serum	12	A	922	F	2019-02-11	2019-03-29	46	1000	5657.91	3.75266
NRG-HDV	1	1	NRG	None	0	Serum	0.1	A	937	F	2019-02-11	2019-03-29	46	1000	5.44938e+08	8.73635
NRG-HDV	1	1	NRG	None	0	Serum	-1	A	937	F	2019-02-11	2019-03-29	46	1000	21.5045	1.33253
NRG-HDV	1	1	NRG	None	0	Serum	6	A	937	F	2019-02-11	2019-03-29	46	1000	159748	5.20344
NRG-HDV	1	1	NRG	None	0	Serum	12	A	937	F	2019-02-11	2019-03-29	46	1000	15959.6	4.20302
NRG-HDV	1	1	NRG	None	0	Serum	0.1	A	938	F	2019-02-11	2019-03-29	46	1000	2.7349e+08	8.43694
NRG-HDV	1	1	NRG	None	0	Serum	-1	A	938	F	2019-02-11	2019-03-29	46	1000	124.19	2.09409
NRG-HDV	1	1	NRG	None	0	Serum	6	A	938	F	2019-02-11	2019-03-29	46	1000	77998.8	4.89209
NRG-HDV	1	1	NRG	None	0	Serum	12	A	938	F	2019-02-11	2019-03-29	46	1000	18529.6	4.26787
NRG-HDV	1	1	NRG	None	0	Serum	0.1	A	939	F	2019-02-11	2019-03-29	46	1000	1.00232e+07	7.00101
NRG-HDV	1	1	NRG	None	0	Serum	-1	A	939	F	2019-02-11	2019-03-29	46	1000	749.955	2.87504
NRG-HDV	1	1	NRG	None	0	Serum	6	A	939	F	2019-02-11	2019-03-29	46	1000	1.50137e+06	6.17649
NRG-HDV	1	1	NRG	None	0	Serum	12	A	939	F	2019-02-11	2019-03-29	46	1000	148726	5.17239
NRG-HDV	1	1	NRG	None	0	Serum	2	B	940	M	2019-01-05	2019-03-29	83	1000	396346	5.59807
NRG-HDV	1	1	NRG	None	0	Serum	-1	B	940	M	2019-01-05	2019-03-29	83	1000	182.164	2.26046
NRG-HDV	1	1	NRG	None	0	Serum	8	B	940	M	2019-01-05	2019-03-29	83	1000	17400.6	4.24056
NRG-HDV	1	1	NRG	None	0	Serum	12	B	940	M	2019-01-05	2019-03-29	83	1000	33663	4.52715
NRG-HDV	1	1	NRG	None	0	Serum	2	B	941	M	2019-01-05	2019-03-29	83	1000	249155	5.39647
NRG-HDV	1	1	NRG	None	0	Serum	-1	B	941	M	2019-01-05	2019-03-29	83	1000	3010.68	3.47866
NRG-HDV	1	1	NRG	None	0	Serum	8	B	941	M	2019-01-05	2019-03-29	83	1000	10356.9	4.01523
NRG-HDV	1	1	NRG	None	0	Serum	12	B	941	M	2019-01-05	2019-03-29	83	1000	11188.8	4.04878
NRG-HDV	1	1	NRG	None	0	Serum	2	B	942	M	2019-01-05	2019-03-29	83	1000	188728	5.27584
NRG-HDV	1	1	NRG	None	0	Serum	-1	B	942	M	2019-01-05	2019-03-29	83	1000	648.185	2.8117
NRG-HDV	1	1	NRG	None	0	Serum	8	B	942	M	2019-01-05	2019-03-29	83	1000	14354.4	4.15698
NRG-HDV	1	1	NRG	None	0	Serum	12	B	942	M	2019-01-05	2019-03-29	83	1000	9095	3.9588
NRG-HDV	1	1	NRG	None	0	Serum	2	B	943	M	2019-01-05	2019-03-29	83	1000	277650	5.4435
NRG-HDV	1	1	NRG	None	0	Serum	-1	B	943	M	2019-01-05	2019-03-29	83	1000	288.015	2.45941
NRG-HDV	1	1	NRG	None	0	Serum	8	B	943	M	2019-01-05	2019-03-29	83	1000	35900.2	4.5551
NRG-HDV	1	1	NRG	None	0	Serum	12	B	943	M	2019-01-05	2019-03-29	83	1000	10465.4	4.01976
NRG-HDV	1	1	NRG	None	0	Serum	2	B	944	M	2019-01-05	2019-03-29	83	1000	260712	5.41616
NRG-HDV	1	1	NRG	None	0	Serum	-1	B	944	M	2019-01-05	2019-03-29	83	1000	1195.69	3.07762
NRG-HDV	1	1	NRG	None	0	Serum	8	B	944	M	2019-01-05	2019-03-29	83	1000	72936.3	4.86294
NRG-HDV	1	1	NRG	None	0	Serum	12	B	944	M	2019-01-05	2019-03-29	83	1000	8752.69	3.94214
NRG-HDV	1	1	NRG	None	0	Serum	4	C	945	F	Nan	2019-03-29	Nan	1000	95861.9	4.98165
NRG-HDV	1	1	NRG	None	0	Serum	-1	C	945	F	Nan	2019-03-29	Nan	1000	133.233	2.12461
NRG-HDV	1	1	NRG	None	0	Serum	10	C	945	F	Nan	2019-03-29	Nan	1000	3729.49	3.57165
NRG-HDV	1	1	NRG	None	0	Serum	12	C	945	F	Nan	2019-03-29	Nan	1000	13146.9	4.11882
NRG-HDV	1	1	NRG	None	0	Serum	4	C	946	F	Nan	2019-03-29	Nan	1000	77577.8	4.88974
NRG-HDV	1	1	NRG	None	0	Serum	-1	C	946	F	Nan	2019-03-29	Nan	1000	1521.97	3.18241
NRG-HDV	1	1	NRG	None	0	Serum	10	C	946	F	Nan	2019-03-29	Nan	1000	18335.4	4.26329
NRG-HDV	1	1	NRG	None	0	Serum	12	C	946	F	Nan	2019-03-29	Nan	1000	220.993	2.34438
NRG-HDV	1	1	NRG	None	0	Serum	4	C	947	F	Nan	2019-03-29	Nan	1000	48387.7	4.68473
NRG-HDV	1	1	NRG	None	0	Serum	-1	C	947	F	Nan	2019-03-29	Nan	1000	233.797	2.36884
NRG-HDV	1	1	NRG	None	0	Serum	10	C	947	F	Nan	2019-03-29	Nan	1000	19678.8	4.294
NRG-HDV	1	1	NRG	None	0	Serum	12	C	947	F	Nan	2019-03-29	Nan	1000	7930.35	3.89929
NRG-HDV	1	1	NRG	None	0	Serum	4	C	948	F	Nan	2019-03-29	Nan	1000	37861.8	4.5782
NRG-HDV	1	1	NRG	None	0	Serum	-1	C	948	F	Nan	2019-03-29	Nan	1000	40.6416	1.60897
NRG-HDV	1	1	NRG	None	0	Serum	10	C	948	F	Nan	2019-03-29	Nan	1000	13918.5	4.14359
NRG-HDV	1	1	NRG	None	0	Serum	12	C	948	F	Nan	2019-03-29	Nan	1000	7799.67	3.89208
NRG-HDV	1	1	NRG	None	0	Serum	4	C	949	F	2019-01-21	2019-03-29	67	1000	64.4246	1.80905
NRG-HDV	1	1	NRG	None	0	Serum	-1	C	949	F	2019-01-21	2019-03-29	67	1000	633.046	2.80144
NRG-HDV	1	1	NRG	None	0	Serum	10	C	949	F	2019-01-21	2019-03-29	67	1000	32637.8	4.51372
NRG-HDV	1	1	NRG	None	0	Serum	12	C	949	F	2019-01-21	2019-03-29	67	1000	8340.8	3.92121
NRG-HDV	1	1	NRG	None	0	Serum	0.1	D	950	F	2019-01-21	2019-03-29	67	1000	7.90555e+08	8.89793
NRG-HDV	1	1	NRG	None	0	Serum	12	D	950	F	2019-01-21	2019-03-29	67	1000	127963	5.10709
NRG-HDV	1	1	NRG	None	0	Serum	18	D	950	F	2019-01-21	2019-03-29	67	1000	204.833	2.3114
NRG-HDV	1	1	NRG	None	0	Serum	24	D	950	F	2019-01-21	2019-03-29	67	1000	4976.38	3.69691
NRG-HDV	1	1	NRG	None	0	Serum	-1	D	950	F	2019-01-21	2019-03-29	67	1000	35.4554	1.54968
NRG-HDV	1	1	NRG	None	0	Serum	0.1	D	976	F	Nan	2019-03-29	Nan	1000	1.2619e+09	9.10103
NRG-HDV	1	1	NRG	None	0	Serum	12	D	976	F	Nan	2019-03-29	Nan	1000	184.088	2.26503
NRG-HDV	1	1	NRG	None	0	Serum	18	D	976	F	Nan	2019-03-29	Nan	1000	4546.46	3.65767
NRG-HDV	1	1	NRG	None	0	Serum	24	D	976	F	Nan	2019-03-29	Nan	1000	1143.27	3.05815
NRG-HDV	1	1	NRG	None	0	Serum	-1	D	976	F	Nan	2019-03-29	Nan	1000	108.221	2.03431
NRG-HDV	1	1	NRG	None	0	Serum	0.1	D	977	F	Nan	2019-03-29	Nan	1000	1.07554e+09	9.03163
NRG-HDV	1	1	NRG	None	0	Serum	12	D	977	F	Nan	2019-03-29	Nan	1000	2505.97	3.39898
NRG-HDV	1	1	NRG	None	0	Serum	18	D	977	F	Nan	2019-03-29	Nan	1000	90.4102	1.95622
NRG-HDV	1	1	NRG	None	0	Serum	24	D	977	F	Nan	2019-03-29	Nan	1000	213.43	2.32926
NRG-HDV	1	1	NRG	None	0	Serum	-1	D	977	F	Nan	2019-03-29	Nan	1000	102.153	2.00925
NRG-HDV	1	1	NRG	None	0	Serum	0.1	D	978	F	Nan	2019-03-29	Nan	1000	1.42758e+09	9.1546
NRG-HDV	1	1	NRG	None	0	Serum	12	D	978	F	Nan	2019-03-29	Nan	1000	6466.11	3.81064
NRG-HDV	1	1	NRG	None	0	Serum	18	D	978	F	Nan	2019-03-29	Nan	1000	276.802	2.44217
NRG-HDV	1	1	NRG	None	0	Serum	24	D	978	F	Nan	2019-03-29	Nan	1000	80.7417	1.9071
NRG-HDV	1	1	NRG	None	0	Serum	-1	D	978	F	Nan	2019-03-29	Nan	1000	30.0065	1.47722
NRG-HDV	1	1	NRG	None	0	Serum	0.1	D	979	F	Nan	2019-03-29	Nan	1000	1.50334e+09	9.17706
NRG-HDV	1	1	NRG	None	0	Serum	12	D	979	F	Nan	2019-03-29	Nan	1000	12161.2	4.08498
NRG-HDV	1	1	NRG	None	0	Serum	18	D	979	F	Nan	2019-03-29	Nan	1000	218.284	2.33902
NRG-HDV	1	1	NRG	None	0	Serum	24	D	979	F	Nan	2019-03-29	Nan	1000	221.212	2.34481
NRG-HDV	1	1	NRG	None	0	Serum	-1	D	979	F	Nan	2019-03-29	Nan	1000	19.2964	1.28548
NRG-HDV	1	1	NRG	None	0	Serum	14	E	980	F	2019-01-05	2019-03-29	83	1000	144.517	2.15992
NRG-HDV	1	1	NRG	None	0	Serum	20	E	980	F	2019-01-05	2019-03-29	83	1000	590.004	2.77085
NRG-HDV	1	1	NRG	None	0	Serum	24	E	980	F	2019-01-05	2019-03-29	83	1000	2065.03	3.31493
NRG-HDV	1	1	NRG	None	0	Serum	-1	E	980	F	2019-01-05	2019-03-29	83	1000	42.4962	1.62835
NRG-HDV	1	1	NRG	None	0	Serum	14	E	981	F	2019-01-05	2019-03-29	83	1000	1127.43	3.05209
NRG-HDV	1	1	NRG	None	0	Serum	20	E	981	F	2019-01-05	2019-03-29	83	1000	108.298	2.03462
NRG-HDV	1	1	NRG	None	0	Serum	24	E	981	F	2019-01-05	2019-03-29	83	1000	24.7678	1.39389
NRG-HDV	1	1	NRG	None	0	Serum	-1	E	981	F	2019-01-05	2019-03-29	83	1000	47.5677	1.67731
NRG-HDV	1	1	NRG	None	0	Serum	14	E	982	F	2019-01-05	2019-03-29	83	1000	223.419	2.34912
NRG-HDV	1	1	NRG	None	0	Serum	20	E	982	F	2019-01-05	2019-03-29	83	1000	919.208	2.96341
NRG-HDV	1	1	NRG	None	0	Serum	24	E	982	F	2019-01-05	2019-03-29	83	1000	71.0619	1.85164
NRG-HDV	1	1	NRG	None	0	Serum	-1	E	982	F	2019-01-05	2019-03-29	83	1000	144.975	2.16129
NRG-HDV	1	1	NRG	None	0	Serum	14	E	983	F	Nan	2019-03-29	Nan	1000	193.989	2.28778
NRG-HDV	1	1	NRG	None	0	Serum	20	E	983	F	Nan	2019-03-29	Nan	1000	410519	5.61333
NRG-HDV	1	1	NRG	None	0	Serum	24	E	983	F	Nan	2019-03-29	Nan	1000	866.688	2.93786
NRG-HDV	1	1	NRG	None	0	Serum	-1	E	983	F	Nan	2019-03-29	Nan	1000	104.119	2.01753
NRG-HDV	1	1	NRG	None	0	Serum	14	E	984	F	Nan	2019-03-29	Nan	1000	1126.18	3.05161
NRG-HDV	1	1	NRG	None	0	Serum	20	E	984	F	Nan	2019-03-29	Nan	1000	121.406	2.08424
NRG-HDV	1	1	NRG	None	0	Serum	24	E	984	F	Nan	2019-03-29	Nan	1000	104.213	2.01792
NRG-HDV	1	1	NRG	None	0	Serum	-1	E	984	F	Nan	2019-03-29	Nan	1000	42.0073	1.62332
NRG-HDV	1	1	NRG	None	0	Serum	16	F	985	F	Nan	2019-03-29	Nan	1000	244.995	2.38916
NRG-HDV	1	1	NRG	None	0	Serum	22	F	985	F	Nan	2019-03-29	Nan	1000	182.772	2.26191
NRG-HDV	1	1	NRG	None	0	Serum	24	F	985	F	Nan	2019-03-29	Nan	1000	315.613	2.49915
NRG-HDV	1	1	NRG	None	0	Serum	-1	F	985	F	Nan	2019-03-29	Nan	1000	85.5917	1.93243
NRG-HDV	1	1	NRG	None	0	Serum	16	F	986	F	Nan	2019-03-29	Nan	1000	165.692	2.2193
NRG-HDV	1	1	NRG	None	0	Serum	22	F	986	F	Nan	2019-03-29	Nan	1000	8957.45	3.95218
NRG-HDV	1	1	NRG	None	0	Serum	24	F	986	F	Nan	2019-03-29	Nan	1000	139.335	2.14406
NRG-HDV	1	1	NRG	None	0	Serum	-1	F	986	F	Nan	2019-03-29	Nan	1000	112.865	2.05256
NRG-HDV	1	1	NRG	None	0	Serum	16	F	987	M	2019-02-11	2019-03-29	46	1000	207.477	2.31697
NRG-HDV	1	1	NRG	None	0	Serum	22	F	987	M	2019-02-11	2019-03-29	46	1000	126.607	2.10246
NRG-HDV	1	1	NRG	None	0	Serum	24	F	987	M	2019-02-11	2019-03-29	46	1000	107.556	2.03164
NRG-HDV	1	1	NRG	None	0	Serum	-1	F	987	M	2019-02-11	2019-03-29	46	1000	35.4554	1.54968
NRG-HDV	1	1	NRG	None	0	Serum	16	F	988	M	2019-02-11	2019-03-29	46	1000	197150	5.2948
NRG-HDV	1	1	NRG	None	0	Serum	22	F	988	M	2019-02-11	2019-03-29	46	1000	175.642	2.24463
NRG-HDV	1	1	NRG	None	0	Serum	24	F	988	M	2019-02-11	2019-03-29	46	1000	3642.08	3.56135
NRG-HDV	1	1	NRG	None	0	Serum	-1	F	988	M	2019-02-11	2019-03-29	46	1000	26.2503	1.41913
NRG-HDV	1	1	NRG	None	0	Serum	16	F	989	M	2019-02-11	2019-03-29	46	1000	135.751	2.13274
NRG-HDV	1	1	NRG	None	0	Serum	22	F	989	M	2019-02-11	2019-03-29	46	1000	163.272	2.21291
NRG-HDV	1	1	NRG	None	0	Serum	24	F	989	M	2019-02-11	2019-03-29	46	1000	810.025	2.9085
NRG-HDV	1	1	NRG	None	0	Serum	-1	F	989	M	2019-02-11	2019-03-29	46	1000	35.4554	1.54968
NRG-HDV double infection 4 hr	6	3	NRG	4	0	Serum	-1	Nan	Nan	Nan	Nan	Nan	Nan	1000	151.933	2.18165
NRG-HDV double infection 4 hr	6	3	NRG	4	0	Serum	-1	Nan	Nan	Nan	Nan	Nan	Nan	1000	328.06	2.51595
NRG-HDV double infection 4 hr	6	3	NRG	4	0	Serum	-1	Nan	Nan	Nan	Nan	Nan	Nan	1000	514.114	2.71106
NRG-HDV double infection 4 hr	6	3	NRG	4	0	Serum	0.1	Nan	Nan	Nan	Nan	Nan	Nan	1000	2.44031e+08	8.38745
NRG-HDV double infection 4 hr	6	3	NRG	4	0	Serum	0.1	Nan	Nan	Nan	Nan	Nan	Nan	1000	2.1189e+08	8.32611
NRG-HDV double infection 4 hr	6	3	NRG	4	0	Serum	0.1	Nan	Nan	Nan	Nan	Nan	Nan	1000	2.22809e+08	8.34793
NRG-HDV double infection 4 hr	6	3	NRG	4	0	Serum	2	Nan	Nan	Nan	Nan	Nan	Nan	1000	307006	5.48715
NRG-HDV double infection 4 hr	6	3	NRG	4	0	Serum	2	Nan	Nan	Nan	Nan	Nan	Nan	1000	364034	5.56114
NRG-HDV double infection 4 hr	6	3	NRG	4	0	Serum	2	Nan	Nan	Nan	Nan	Nan	Nan	1000	244168	5.38769
NRG-HDV double infection 4 hr	6	3	NRG	4	0	Serum	3.9	Nan	Nan	Nan	Nan	Nan	Nan	1000	111842	5.04861
NRG-HDV double infection 4 hr	6	3	NRG	4	0	Serum	3.9	Nan	Nan	Nan	Nan	Nan	Nan	1000	1.19007e+06	6.07557
NRG-HDV double infection 4 hr	6	3	NRG	4	0	Serum	3.9	Nan	Nan	Nan	Nan	Nan	Nan	1000	517810	5.71417
NRG-HDV double infection 4 hr	6	3	NRG	4	0	Serum	4.1	Nan	Nan	Nan	Nan	Nan	Nan	1000	1.69154e+08	8.22828
NRG-HDV double infection 4 hr	6	3	NRG	4	0	Serum	4.1	Nan	Nan	Nan	Nan	Nan	Nan	1000	1.97285e+08	8.29509
NRG-HDV double infection 4 hr	6	3	NRG	4	0	Serum	4.1	Nan	Nan	Nan	Nan	Nan	Nan	1000	3.1598e+07	7.49966
NRG-HDV double infection 4 hr	6	3	NRG	4	0	Serum	6	Nan	Nan	Nan	Nan	Nan	Nan	1000	22330.1	4.34889
NRG-HDV double infection 4 hr	6	3	NRG	4	0	Serum	6	Nan	Nan	Nan	Nan	Nan	Nan	1000	38874.8	4.58967
NRG-HDV double infection 4 hr	6	3	NRG	4	0	Serum	6	Nan	Nan	Nan	Nan	Nan	Nan	1000	17806.7	4.25058
NRG-HDV double infection 4 hr	6	3	NRG	4	0	Serum	8	Nan	Nan	Nan	Nan	Nan	Nan	1000	105151	5.02181
NRG-HDV double infection 4 hr	6	3	NRG	4	0	Serum	8	Nan	Nan	Nan	Nan	Nan	Nan	1000	362.804	2.55967
NRG-HDV double infection 4 hr	6	3	NRG	4	0	Serum	8	Nan	Nan	Nan	Nan	Nan	Nan	1000	16179	4.20895
NRG-HDV double infection 4 hr	6	3	NRG	4	0	Serum	10	Nan	Nan	Nan	Nan	Nan	Nan	1000	3243.22	3.51098
NRG-HDV double infection 4 hr	6	3	NRG	4	0	Serum	10	Nan	Nan	Nan	Nan	Nan	Nan	1000	5259.47	3.72094
NRG-HDV double infection 4 hr	6	3	NRG	4	0	Serum	10	Nan	Nan	Nan	Nan	Nan	Nan	1000	5043.81	3.70276
NRG-HDV double infection 4 hr	6	3	NRG	4	0	Serum	12	Nan	Nan	Nan	Nan	Nan	Nan	1000	448.85	2.6521
NRG-HDV double infection 4 hr	6	3	NRG	4	0	Serum	12	Nan	Nan	Nan	Nan	Nan	Nan	1000	117.192	2.0689
NRG-HDV double infection 4 hr	6	3	NRG	4	0	Serum	12	Nan	Nan	Nan	Nan	Nan	Nan	1000	1232.18	3.09067
NRG-HDV double infection 4 hr	6	3	NRG	4	0	Serum	14	Nan	Nan	Nan	Nan	Nan	Nan	1000	2261.91	3.35447
NRG-HDV double infection 4 hr	6	3	NRG	4	0	Serum	14	Nan	Nan	Nan	Nan	Nan	Nan	1000	2403.46	3.38084
NRG-HDV double infection 4 hr	6	3	NRG	4	0	Serum	14	Nan	Nan	Nan	Nan	Nan	Nan	1000	4517.99	3.65494
NRG-HDV double infection 4 hr	6	3	NRG	4	0	Serum	16	Nan	Nan	Nan	Nan	Nan	Nan	1000	13142.9	4.11869
NRG-HDV double infection 4 hr	6	3	NRG	4	0	Serum	16	Nan	Nan	Nan	Nan	Nan	Nan	1000	5480.69	3.73884
NRG-HDV double infection 4 hr	6	3	NRG	4	0	Serum	16	Nan	Nan	Nan	Nan	Nan	Nan	1000	3174.36	3.50166
NRG-HDV double infection 4 hr	6	3	NRG	4	0	Serum	18	Nan	Nan	Nan	Nan	Nan	Nan	1000	1483.79	3.17137
NRG-HDV double infection 4 hr	6	3	NRG	4	0	Serum	18	Nan	Nan	Nan	Nan	Nan	Nan	1000	1127.12	3.05197
NRG-HDV double infection 4 hr	6	3	NRG	4	0	Serum	18	Nan	Nan	Nan	Nan	Nan	Nan	1000	3245.43	3.51127
NRG-HDV double infection 4 hr	6	3	NRG	4	0	Serum	20	Nan	Nan	Nan	Nan	Nan	Nan	1000	650.324	2.81313
NRG-HDV double infection 4 hr	6	3	NRG	4	0	Serum	20	Nan	Nan	Nan	Nan	Nan	Nan	1000	613.341	2.7877
NRG-HDV double infection 4 hr	6	3	NRG	4	0	Serum	20	Nan	Nan	Nan	Nan	Nan	Nan	1000	582.642	2.7654
NRG-HDV double infection 4 hr	6	3	NRG	4	0	Serum	22	Nan	Nan	Nan	Nan	Nan	Nan	1000	287.58	2.45876
NRG-HDV double infection 4 hr	6	3	NRG	4	0	Serum	22	Nan	Nan	Nan	Nan	Nan	Nan	1000	112.059	2.04945
NRG-HDV double infection 4 hr	6	3	NRG	4	0	Serum	22	Nan	Nan	Nan	Nan	Nan	Nan	1000	287.94	2.4593
NRG-HDV double infection 4 hr	6	3	NRG	4	0	Serum	0.1	Nan	Nan	Nan	Nan	Nan	Nan	1000	7.28722e+06	6.86256
NRG-HDV double infection 4 hr	6	3	NRG	4	0	Serum	0.1	Nan	Nan	Nan	Nan	Nan	Nan	1000	8.57922e+06	6.93345
NRG-HDV double infection 4 hr	6	3	NRG	4	0	Serum	0.1	Nan	Nan	Nan	Nan	Nan	Nan	1000	8.17946e+06	6.91272
NRG-HDV double infection 4 hr	6	3	NRG	4	0	Serum	24	Nan	Nan	Nan	Nan	Nan	Nan	1000	731.07	2.86396
NRG-HDV double infection 4 hr	6	3	NRG	4	0	Serum	24	Nan	Nan	Nan	Nan	Nan	Nan	1000	3057.85	3.48542
NRG-HDV double infection 4 hr	6	3	NRG	4	0	Serum	24	Nan	Nan	Nan	Nan	Nan	Nan	1000	8966.13	3.95261
NRG-HDV double infection 4 hr	6	3	NRG	4	0	Serum	26	Nan	Nan	Nan	Nan	Nan	Nan	1000	87.4027	1.94152
NRG-HDV double infection 4 hr	6	3	NRG	4	0	Serum	26	Nan	Nan	Nan	Nan	Nan	Nan	1000	87.4027	1.94152
NRG-HDV double infection 4 hr	6	3	NRG	4	0	Serum	26	Nan	Nan	Nan	Nan	Nan	Nan	1000	87.4027	1.94152
NRG-HDV double infection 4 hr	6	3	NRG	4	0	Serum	28	Nan	Nan	Nan	Nan	Nan	Nan	1000	54.3754	1.7354
NRG-HDV double infection 4 hr	6	3	NRG	4	0	Serum	28	Nan	Nan	Nan	Nan	Nan	Nan	1000	87.4027	1.94152
NRG-HDV double infection 4 hr	6	3	NRG	4	0	Serum	28	Nan	Nan	Nan	Nan	Nan	Nan	1000	87.4027	1.94152
NRG-HDV double infection 4 hr	5	3	NRG-hNTCP	4	0	Serum	3.9	D	298	M	2019-10-31	Nan	Nan	1000	20930.1	4.32077
NRG-HDV double infection 4 hr	5	3	NRG-hNTCP	4	0	Serum	12	D	298	M	2019-10-31	Nan	Nan	1000	519.398	2.7155
NRG-HDV double infection 4 hr	5	3	NRG-hNTCP	4	0	Serum	2	C	300	F	2019-10-31	Nan	Nan	1000	75807	4.87971
NRG-HDV double infection 4 hr	5	3	NRG-hNTCP	4	0	Serum	10	C	300	F	2019-10-31	Nan	Nan	1000	1940.36	3.28788
NRG-HDV double infection 4 hr	5	3	NRG-hNTCP	4	0	Serum	0.1	A	495	F	2019-11-24	Nan	Nan	1000	4.36955e+08	8.64044
NRG-HDV double infection 4 hr	5	3	NRG-hNTCP	4	0	Serum	6	A	495	F	2019-11-24	Nan	Nan	1000	13275.6	4.12306
NRG-HDV double infection 4 hr	5	3	NRG-hNTCP	4	0	Serum	1	B	539	M	2019-09-25	Nan	Nan	1000	3.96606e+06	6.59836
NRG-HDV double infection 4 hr	5	3	NRG-hNTCP	4	0	Serum	8	B	539	M	2019-09-25	Nan	Nan	1000	569.278	2.75532
NRG-HDV double infection 4 hr	5	3	NRG-hNTCP	4	0	Serum	1	B	575	M	2019-09-27	Nan	Nan	1000	329535	5.5179
NRG-HDV double infection 4 hr	5	3	NRG-hNTCP	4	0	Serum	8	B	575	M	2019-09-27	Nan	Nan	1000	1765.2	3.24679
NRG-HDV double infection 4 hr	5	3	NRG-hNTCP	4	0	Serum	1	B	586	M	2019-10-07	Nan	Nan	1000	1.41743e+06	6.1515
NRG-HDV double infection 4 hr	5	3	NRG-hNTCP	4	0	Serum	8	B	586	M	2019-10-07	Nan	Nan	1000	1222.95	3.08741
NRG-HDV double infection 4 hr	5	3	NRG-hNTCP	4	0	Serum	3.9	D	587	M	2019-10-07	Nan	Nan	1000	16347.2	4.21344
NRG-HDV double infection 4 hr	5	3	NRG-hNTCP	4	0	Serum	12	D	587	M	2019-10-07	Nan	Nan	1000	613.38	2.78773
NRG-HDV double infection 4 hr	5	3	NRG-hNTCP	4	0	Serum	3.9	D	588	M	2019-10-07	Nan	Nan	1000	22257.2	4.34747
NRG-HDV double infection 4 hr	5	3	NRG-hNTCP	4	0	Serum	4.1	E	588	M	2019-10-07	Nan	Nan	1000	6.96248e+07	7.84276
NRG-HDV double infection 4 hr	5	3	NRG-hNTCP	4	0	Serum	12	D	588	M	2019-10-07	Nan	Nan	1000	509.112	2.70681
NRG-HDV double infection 4 hr	5	3	NRG-hNTCP	4	0	Serum	2	C	589	F	2019-10-13	Nan	Nan	1000	55365.6	4.74324
NRG-HDV double infection 4 hr	5	3	NRG-hNTCP	4	0	Serum	10	C	589	F	2019-10-13	Nan	Nan	1000	2858.24	3.4561
NRG-HDV double infection 4 hr	5	3	NRG-hNTCP	4	0	Serum	0.1	A	594	F	2019-10-31	Nan	Nan	1000	2.72143e+08	8.4348
NRG-HDV double infection 4 hr	5	3	NRG-hNTCP	4	0	Serum	4.1	E	594	F	2019-10-31	Nan	Nan	1000	5.21573e+07	7.71731
NRG-HDV double infection 4 hr	5	3	NRG-hNTCP	4	0	Serum	6	A	594	F	2019-10-31	Nan	Nan	1000	48754.1	4.68801
NRG-HDV double infection 4 hr	5	3	NRG-hNTCP	4	0	Serum	14	E	594	F	2019-10-31	Nan	Nan	1000	286.069	2.45647
NRG-HDV double infection 4 hr	5	3	NRG-hNTCP	4	0	Serum	0.1	A	595	F	2019-10-31	Nan	Nan	1000	3.05716e+08	8.48532
NRG-HDV double infection 4 hr	5	3	NRG-hNTCP	4	0	Serum	6	A	595	F	2019-10-31	Nan	Nan	1000	83978.1	4.92417
NRG-HDV double infection 4 hr	5	3	NRG-hNTCP	4	0	Serum	24	A	595	F	2019-10-31	Nan	Nan	1000	223.06	2.34842
NRG-HDV double infection 4 hr	5	3	NRG-hNTCP	4	0	Serum	2	C	599	F	2019-10-31	Nan	Nan	1000	110982	5.04525
NRG-HDV double infection 4 hr	5	3	NRG-hNTCP	4	0	Serum	10	C	599	F	2019-10-31	Nan	Nan	1000	165.988	2.22008
NRG-HDV double infection 4 hr	5	3	NRG-hNTCP	4	0	Serum	4.1	E	694	M	2019-09-03	Nan	Nan	1000	3.51361e+07	7.54575
NRG-HDV double infection 4 hr	5	3	NRG-hNTCP	4	0	Serum	14	E	694	M	2019-09-03	Nan	Nan	1000	204.809	2.31135
NRG-hNTCP-HDV double infection 12 hr	7a	4	NRG-hNTCP	12	0	Serum	1	C	109	F	Nan	2021-06-14	Nan	1000	8.91775e+06	6.95026
NRG-hNTCP-HDV double infection 12 hr	7a	4	NRG-hNTCP	12	0	Serum	4	C	109	F	Nan	2021-06-14	Nan	1000	185454	5.26824
NRG-hNTCP-HDV double infection 12 hr	7a	4	NRG-hNTCP	12	0	Serum	8	C	109	F	Nan	2021-06-14	Nan	1000	14540.4	4.16258
NRG-hNTCP-HDV double infection 12 hr	7a	4	NRG-hNTCP	12	0	Serum	11.9	C	109	F	Nan	2021-06-14	Nan	1000	819.286	2.91344
NRG-hNTCP-HDV double infection 12 hr	7a	4	NRG-hNTCP	12	0	Serum	14	C	109	F	Nan	2021-06-14	Nan	1000	1.55214e+06	6.19093
NRG-hNTCP-HDV double infection 12 hr	7a	4	NRG-hNTCP	12	0	Serum	18	C	109	F	Nan	2021-06-14	Nan	1000	50987.3	4.70746
NRG-hNTCP-HDV double infection 12 hr	7a	4	NRG-hNTCP	12	0	Serum	22	C	109	F	Nan	2021-06-14	Nan	1000	16664.1	4.22178
NRG-hNTCP-HDV double infection 12 hr	7a	4	NRG-hNTCP	12	0	Serum	48	C	109	F	Nan	2021-06-14	Nan	1000	14.7811	1.16971
NRG-hNTCP-HDV double infection 12 hr	7a	4	NRG-hNTCP	12	0	Serum	1	C	111	F	Nan	2021-06-14	Nan	1000	3.53741e+06	6.54869
NRG-hNTCP-HDV double infection 12 hr	7a	4	NRG-hNTCP	12	0	Serum	4	C	111	F	Nan	2021-06-14	Nan	1000	48126.8	4.68239
NRG-hNTCP-HDV double infection 12 hr	7a	4	NRG-hNTCP	12	0	Serum	8	C	111	F	Nan	2021-06-14	Nan	1000	3680.21	3.56587
NRG-hNTCP-HDV double infection 12 hr	7a	4	NRG-hNTCP	12	0	Serum	11.9	C	111	F	Nan	2021-06-14	Nan	1000	2066.17	3.31517
NRG-hNTCP-HDV double infection 12 hr	7a	4	NRG-hNTCP	12	0	Serum	14	C	111	F	Nan	2021-06-14	Nan	1000	6.84092e+06	6.83511
NRG-hNTCP-HDV double infection 12 hr	7a	4	NRG-hNTCP	12	0	Serum	18	C	111	F	Nan	2021-06-14	Nan	1000	11441.4	4.05848
NRG-hNTCP-HDV double infection 12 hr	7a	4	NRG-hNTCP	12	0	Serum	22	C	111	F	Nan	2021-06-14	Nan	1000	5101.85	3.70773
NRG-hNTCP-HDV double infection 12 hr	7a	4	NRG-hNTCP	12	0	Serum	48	C	111	F	Nan	2021-06-14	Nan	1000	0.0844395	-1.07345
NRG-hNTCP-HDV double infection 12 hr	7a	4	NRG-hNTCP	None	0	Serum	0.1	A	134b	M	Nan	2021-06-14	Nan	1000	1.34929e+07	7.1301
NRG-hNTCP-HDV double infection 12 hr	7a	4	NRG-hNTCP	None	0	Serum	2	A	134b	M	Nan	2021-06-14	Nan	1000	1.71704e+06	6.23478
NRG-hNTCP-HDV double infection 12 hr	7a	4	NRG-hNTCP	None	0	Serum	4	A	134b	M	Nan	2021-06-14	Nan	1000	208084	5.31824
NRG-hNTCP-HDV double infection 12 hr	7a	4	NRG-hNTCP	None	0	Serum	12	A	134b	M	Nan	2021-06-14	Nan	1000	1179.62	3.07174
NRG-hNTCP-HDV double infection 12 hr	7a	4	NRG-hNTCP	None	0	Serum	24	A	134b	M	Nan	2021-06-14	Nan	1000	1.87701	0.273466
NRG-hNTCP-HDV double infection 12 hr	7a	4	NRG-hNTCP	None	0	Serum	48	A	134b	M	Nan	2021-06-14	Nan	1000	1.66768	0.222113
NRG-hNTCP-HDV double infection 12 hr	7a	4	NRG-hNTCP	None	0	Serum	72	A	134b	M	Nan	2021-06-14	Nan	1000	0.165613	-0.780906
NRG-hNTCP-HDV double infection 12 hr	7a	4	NRG-hNTCP	None	0	Serum	0.1	A	135b	M	Nan	2021-06-14	Nan	1000	1.1682e+07	7.06752
NRG-hNTCP-HDV double infection 12 hr	7a	4	NRG-hNTCP	None	0	Serum	2	A	135b	M	Nan	2021-06-14	Nan	1000	1.57258e+06	6.19661
NRG-hNTCP-HDV double infection 12 hr	7a	4	NRG-hNTCP	None	0	Serum	4	A	135b	M	Nan	2021-06-14	Nan	1000	86564.2	4.93734
NRG-hNTCP-HDV double infection 12 hr	7a	4	NRG-hNTCP	None	0	Serum	12	A	135b	M	Nan	2021-06-14	Nan	1000	2613.48	3.41722
NRG-hNTCP-HDV double infection 12 hr	7a	4	NRG-hNTCP	None	0	Serum	24	A	135b	M	Nan	2021-06-14	Nan	1000	0.0612647	-1.21279
NRG-hNTCP-HDV double infection 12 hr	7a	4	NRG-hNTCP	None	0	Serum	48	A	135b	M	Nan	2021-06-14	Nan	1000	0.42483	-0.371785
NRG-hNTCP-HDV double infection 12 hr	7a	4	NRG-hNTCP	None	0	Serum	72	A	135b	M	Nan	2021-06-14	Nan	1000	4.6151	0.664181
NRG-hNTCP-HDV double infection 12 hr	7a	4	NRG-hNTCP	None	0	Serum	0.1	A	136b	M	Nan	2021-06-14	Nan	1000	4.03706e+08	8.60607
NRG-hNTCP-HDV double infection 12 hr	7a	4	NRG-hNTCP	None	0	Serum	2	A	136b	M	Nan	2021-06-14	Nan	1000	1.67199e+06	6.22323
NRG-hNTCP-HDV double infection 12 hr	7a	4	NRG-hNTCP	None	0	Serum	4	A	136b	M	Nan	2021-06-14	Nan	1000	204770	5.31127
NRG-hNTCP-HDV double infection 12 hr	7a	4	NRG-hNTCP	None	0	Serum	12	A	136b	M	Nan	2021-06-14	Nan	1000	1556.2	3.19207
NRG-hNTCP-HDV double infection 12 hr	7a	4	NRG-hNTCP	None	0	Serum	24	A	136b	M	Nan	2021-06-14	Nan	1000	16.1961	1.20941
NRG-hNTCP-HDV double infection 12 hr	7a	4	NRG-hNTCP	None	0	Serum	48	A	136b	M	Nan	2021-06-14	Nan	1000	0.363314	-0.439718
NRG-hNTCP-HDV double infection 12 hr	7a	4	NRG-hNTCP	None	0	Serum	72	A	136b	M	Nan	2021-06-14	Nan	1000	217.037	2.33653
NRG-hNTCP-HDV double infection 12 hr	7a	4	NRG-hNTCP	12	0	Serum	1	C	139b	F	Nan	2021-06-14	Nan	1000	4.53288e+06	6.65637
NRG-hNTCP-HDV double infection 12 hr	7a	4	NRG-hNTCP	12	0	Serum	4	C	139b	F	Nan	2021-06-14	Nan	1000	81541.5	4.91138
NRG-hNTCP-HDV double infection 12 hr	7a	4	NRG-hNTCP	12	0	Serum	8	C	139b	F	Nan	2021-06-14	Nan	1000	4775.47	3.67902
NRG-hNTCP-HDV double infection 12 hr	7a	4	NRG-hNTCP	12	0	Serum	11.9	C	139b	F	Nan	2021-06-14	Nan	1000	515.431	2.71217
NRG-hNTCP-HDV double infection 12 hr	7a	4	NRG-hNTCP	12	0	Serum	14	C	139b	F	Nan	2021-06-14	Nan	1000	3.01302e+06	6.479
NRG-hNTCP-HDV double infection 12 hr	7a	4	NRG-hNTCP	12	0	Serum	18	C	139b	F	Nan	2021-06-14	Nan	1000	7442.64	3.87173
NRG-hNTCP-HDV double infection 12 hr	7a	4	NRG-hNTCP	12	0	Serum	22	C	139b	F	Nan	2021-06-14	Nan	1000	14097.7	4.14915
NRG-hNTCP-HDV double infection 12 hr	7a	4	NRG-hNTCP	12	0	Serum	48	C	139b	F	Nan	2021-06-14	Nan	1000	106.327	2.02664
NRG-hNTCP-HDV double infection 12 hr	7a	4	NRG-hNTCP	12	0	Serum	0.1	B	141	F	Nan	2021-06-14	Nan	1000	1.9835e+08	8.29743
NRG-hNTCP-HDV double infection 12 hr	7a	4	NRG-hNTCP	12	0	Serum	2	B	141	F	Nan	2021-06-14	Nan	1000	6.10384e+06	6.7856
NRG-hNTCP-HDV double infection 12 hr	7a	4	NRG-hNTCP	12	0	Serum	6	B	141	F	Nan	2021-06-14	Nan	1000	41594.3	4.61903
NRG-hNTCP-HDV double infection 12 hr	7a	4	NRG-hNTCP	12	0	Serum	10	B	141	F	Nan	2021-06-14	Nan	1000	5157.91	3.71247
NRG-hNTCP-HDV double infection 12 hr	7a	4	NRG-hNTCP	12	0	Serum	12.1	B	141	F	Nan	2021-06-14	Nan	1000	2.31774e+08	8.36506
NRG-hNTCP-HDV double infection 12 hr	7a	4	NRG-hNTCP	12	0	Serum	16	B	141	F	Nan	2021-06-14	Nan	1000	339786	5.53121
NRG-hNTCP-HDV double infection 12 hr	7a	4	NRG-hNTCP	12	0	Serum	20	B	141	F	Nan	2021-06-14	Nan	1000	31059.2	4.49219
NRG-hNTCP-HDV double infection 12 hr	7a	4	NRG-hNTCP	12	0	Serum	24	B	141	F	Nan	2021-06-14	Nan	1000	1657.93	3.21957
NRG-hNTCP-HDV double infection 12 hr	7a	4	NRG-hNTCP	12	0	Serum	72	B	141	F	Nan	2021-06-14	Nan	1000	0.118878	-0.924899
NRG-hNTCP-HDV double infection 12 hr	7a	4	NRG-hNTCP	12	0	Serum	0.1	B	218	F	Nan	2021-06-14	Nan	1000	8.48319e+07	7.92856
NRG-hNTCP-HDV double infection 12 hr	7a	4	NRG-hNTCP	12	0	Serum	2	B	218	F	Nan	2021-06-14	Nan	1000	1.60531e+06	6.20556
NRG-hNTCP-HDV double infection 12 hr	7a	4	NRG-hNTCP	12	0	Serum	6	B	218	F	Nan	2021-06-14	Nan	1000	563998	5.75128
NRG-hNTCP-HDV double infection 12 hr	7a	4	NRG-hNTCP	12	0	Serum	10	B	218	F	Nan	2021-06-14	Nan	1000	7522.37	3.87635
NRG-hNTCP-HDV double infection 12 hr	7a	4	NRG-hNTCP	12	0	Serum	12.1	B	218	F	Nan	2021-06-14	Nan	1000	1.63586e+07	7.21375
NRG-hNTCP-HDV double infection 12 hr	7a	4	NRG-hNTCP	12	0	Serum	16	B	218	F	Nan	2021-06-14	Nan	1000	555240	5.74448
NRG-hNTCP-HDV double infection 12 hr	7a	4	NRG-hNTCP	12	0	Serum	20	B	218	F	Nan	2021-06-14	Nan	1000	251987	5.40138
NRG-hNTCP-HDV double infection 12 hr	7a	4	NRG-hNTCP	12	0	Serum	24	B	218	F	Nan	2021-06-14	Nan	1000	1139.89	3.05686
NRG-hNTCP-HDV double infection 12 hr	7a	4	NRG-hNTCP	12	0	Serum	72	B	218	F	Nan	2021-06-14	Nan	1000	262.553	2.41922
NRG-hNTCP-HDV double infection 12 hr	7a	4	NRG-hNTCP	12	0	Serum	0.1	B	224b	F	Nan	2021-06-14	Nan	1000	1.33341e+08	8.12496
NRG-hNTCP-HDV double infection 12 hr	7a	4	NRG-hNTCP	12	0	Serum	2	B	224b	F	Nan	2021-06-14	Nan	1000	1.00679e+07	7.00294
NRG-hNTCP-HDV double infection 12 hr	7a	4	NRG-hNTCP	12	0	Serum	6	B	224b	F	Nan	2021-06-14	Nan	1000	28936.3	4.46144
NRG-hNTCP-HDV double infection 12 hr	7a	4	NRG-hNTCP	12	0	Serum	10	B	224b	F	Nan	2021-06-14	Nan	1000	2600.66	3.41508
NRG-hNTCP-HDV double infection 12 hr	7a	4	NRG-hNTCP	12	0	Serum	12.1	B	224b	F	Nan	2021-06-14	Nan	1000	5.49312e+07	7.73982
NRG-hNTCP-HDV double infection 12 hr	7a	4	NRG-hNTCP	12	0	Serum	16	B	224b	F	Nan	2021-06-14	Nan	1000	95194.5	4.97861
NRG-hNTCP-HDV double infection 12 hr	7a	4	NRG-hNTCP	12	0	Serum	20	B	224b	F	Nan	2021-06-14	Nan	1000	25831.9	4.41216
NRG-hNTCP-HDV double infection 12 hr	7a	4	NRG-hNTCP	12	0	Serum	24	B	224b	F	Nan	2021-06-14	Nan	1000	1106.84	3.04408
NRG-hNTCP-HDV double infection 12 hr	7a	4	NRG-hNTCP	12	0	Serum	72	B	224b	F	Nan	2021-06-14	Nan	1000	1.08003	0.0334361
NRG-HDV double infection 12 hr	7b	4	NRG	12	0	Serum	0.1	A	527	M	2021-07-04	2021-09-06	64	1000	4.48018e+08	8.6513
NRG-HDV double infection 12 hr	7b	4	NRG	12	0	Serum	0.1	A	528	M	2021-07-04	2021-09-06	64	1000	3.07622e+08	8.48802
NRG-HDV double infection 12 hr	7b	4	NRG	12	0	Serum	0.1	A	531	M	2021-07-04	2021-09-06	64	1000	2.05716e+08	8.31327	8.14969
NRG-HDV double infection 12 hr	7b	4	NRG	12	0	Serum	1	B	526	F	2021-07-04	2021-09-06	64	1000	2.9989e+07	7.47696
NRG-HDV double infection 12 hr	7b	4	NRG	12	0	Serum	1	B	729	M	2021-07-04	2021-09-06	64	1000	4.46636e+07	7.64995
NRG-HDV double infection 12 hr	7b	4	NRG	12	0	Serum	1	B	730	F	2021-07-04	2021-09-06	64	1000	5.37693e+06	6.73053	7.57714
NRG-HDV double infection 12 hr	7b	4	NRG	12	0	Serum	2	A	527	M	2021-07-04	2021-09-06	64	1000	6.9995e+06	6.84507
NRG-HDV double infection 12 hr	7b	4	NRG	12	0	Serum	2	A	528	M	2021-07-04	2021-09-06	64	1000	2.66808e+07	7.4262
NRG-HDV double infection 12 hr	7b	4	NRG	12	0	Serum	2	A	531	M	2021-07-04	2021-09-06	64	1000	1.38399e+07	7.14113	6.99418
NRG-HDV double infection 12 hr	7b	4	NRG	12	0	Serum	4	B	526	F	2021-07-04	2021-09-06	64	1000	223141	5.34858
NRG-HDV double infection 12 hr	7b	4	NRG	12	0	Serum	4	B	729	M	2021-07-04	2021-09-06	64	1000	212715	5.3278
NRG-HDV double infection 12 hr	7b	4	NRG	12	0	Serum	4	B	730	F	2021-07-04	2021-09-06	64	1000	12938.2	4.11187	5.3942
NRG-HDV double infection 12 hr	7b	4	NRG	12	0	Serum	6	A	527	M	2021-07-04	2021-09-06	64	1000	97447.8	4.98877
NRG-HDV double infection 12 hr	7b	4	NRG	12	0	Serum	6	A	528	M	2021-07-04	2021-09-06	64	1000	374393	5.57333
NRG-HDV double infection 12 hr	7b	4	NRG	12	0	Serum	6	A	531	M	2021-07-04	2021-09-06	64	1000	401457	5.60364
NRG-HDV double infection 12 hr	7b	4	NRG	12	0	Serum	8	B	526	F	2021-07-04	2021-09-06	64	1000	731785	5.86438
NRG-HDV double infection 12 hr	7b	4	NRG	12	0	Serum	8	B	729	M	2021-07-04	2021-09-06	64	1000	920220	5.96389
NRG-HDV double infection 12 hr	7b	4	NRG	12	0	Serum	8	B	730	F	2021-07-04	2021-09-06	64	1000	162850	5.21179
NRG-HDV double infection 12 hr	7b	4	NRG	12	0	Serum	10	A	527	M	2021-07-04	2021-09-06	64	1000	336228	5.52663
NRG-HDV double infection 12 hr	7b	4	NRG	12	0	Serum	10	A	528	M	2021-07-04	2021-09-06	64	1000	844165	5.92643
NRG-HDV double infection 12 hr	7b	4	NRG	12	0	Serum	10	A	531	M	2021-07-04	2021-09-06	64	1000	371200	5.56961
NRG-HDV double infection 12 hr	7b	4	NRG	12	0	Serum	11.9	B	526	F	2021-07-04	2021-09-06	64	1000	374343	5.57327
NRG-HDV double infection 12 hr	7b	4	NRG	12	0	Serum	11.9	B	729	M	2021-07-04	2021-09-06	64	1000	173731	5.23988
NRG-HDV double infection 12 hr	7b	4	NRG	12	0	Serum	11.9	B	730	F	2021-07-04	2021-09-06	64	1000	109453	5.03923
NRG-HDV double infection 12 hr	7b	4	NRG	12	0	Serum	12.1	A	527	M	2021-07-04	2021-09-06	64	1000	3.84375e+08	8.58476
NRG-HDV double infection 12 hr	7b	4	NRG	12	0	Serum	12.1	A	528	M	2021-07-04	2021-09-06	64	1000	4.30821e+08	8.6343
NRG-HDV double infection 12 hr	7b	4	NRG	12	0	Serum	12.1	A	531	M	2021-07-04	2021-09-06	64	1000	4.36471e+08	8.63996
NRG-HDV double infection 12 hr	7b	4	NRG	12	0	Serum	14	B	526	F	2021-07-04	2021-09-06	64	1000	8.20238e+06	6.91394
NRG-HDV double infection 12 hr	7b	4	NRG	12	0	Serum	14	B	729	M	2021-07-04	2021-09-06	64	1000	6.69831e+06	6.82597
NRG-HDV double infection 12 hr	7b	4	NRG	12	0	Serum	14	B	730	F	2021-07-04	2021-09-06	64	1000	6.42807e+06	6.80808
NRG-HDV double infection 12 hr	7b	4	NRG	12	0	Serum	16	A	527	M	2021-07-04	2021-09-06	64	1000	421719	5.62502
NRG-HDV double infection 12 hr	7b	4	NRG	12	0	Serum	16	A	528	M	2021-07-04	2021-09-06	64	1000	1.53888e+06	6.1872
NRG-HDV double infection 12 hr	7b	4	NRG	12	0	Serum	16	A	531	M	2021-07-04	2021-09-06	64	1000	1.14665e+06	6.05943
NRG-HDV double infection 12 hr	7b	4	NRG	12	0	Serum	18	B	526	F	2021-07-04	2021-09-06	64	1000	768463	5.88562
NRG-HDV double infection 12 hr	7b	4	NRG	12	0	Serum	18	B	729	M	2021-07-04	2021-09-06	64	1000	571338	5.75689
NRG-HDV double infection 12 hr	7b	4	NRG	12	0	Serum	18	B	730	F	2021-07-04	2021-09-06	64	1000	1346.55	3.12922
NRG-HDV double infection 12 hr	7b	4	NRG	12	0	Serum	20	A	527	M	2021-07-04	2021-09-06	64	1000	124871	5.09646
NRG-HDV double infection 12 hr	7b	4	NRG	12	0	Serum	20	A	528	M	2021-07-04	2021-09-06	64	1000	694417	5.84162
NRG-HDV double infection 12 hr	7b	4	NRG	12	0	Serum	20	A	531	M	2021-07-04	2021-09-06	64	1000	241833	5.38352
NRG-HDV double infection 12 hr	7b	4	NRG	12	0	Serum	22	B	526	F	2021-07-04	2021-09-06	64	1000	577923	5.76187
NRG-HDV double infection 12 hr	7b	4	NRG	12	0	Serum	22	B	729	M	2021-07-04	2021-09-06	64	1000	478194	5.6796
NRG-HDV double infection 12 hr	7b	4	NRG	12	0	Serum	22	B	730	F	2021-07-04	2021-09-06	64	1000	296940	5.47267
NRG-HDV double infection 12 hr	7b	4	NRG	12	0	Serum	24	A	527	M	2021-07-04	2021-09-06	64	1000	307859	5.48835
NRG-HDV double infection 12 hr	7b	4	NRG	12	0	Serum	24	A	528	M	2021-07-04	2021-09-06	64	1000	587983	5.76936
NRG-HDV double infection 12 hr	7b	4	NRG	12	0	Serum	24	A	531	M	2021-07-04	2021-09-06	64	1000	486554	5.68713
NRG-HDV double infection 12 hr	7b	4	NRG	12	0	Serum	48	B	526	F	2021-07-04	2021-09-06	64	1000	4025.76	3.60485
NRG-HDV double infection 12 hr	7b	4	NRG	12	0	Serum	48	B	729	M	2021-07-04	2021-09-06	64	1000	12775.6	4.10638
NRG-HDV double infection 12 hr	7b	4	NRG	12	0	Serum	48	B	730	F	2021-07-04	2021-09-06	64	1000	1902.28	3.27928
NRG-HDV double infection 12 hr	7b	4	NRG	12	0	Serum	72	B	527	M	2021-07-04	2021-09-06	64	1000	4540.73	3.65713
NRG-HDV double infection 12 hr	7b	4	NRG	12	0	Serum	72	B	528	M	2021-07-04	2021-09-06	64	1000	9268.13	3.96699
NRG-HDV double infection 12 hr	7b	4	NRG	12	0	Serum	72	B	531	M	2021-07-04	2021-09-06	64	1000	4625.85	3.66519
NRG-hNTCP-HDV double infection 12 hr	8	4	NRG-hNTCP	12	0	Serum	0.1	B	86	M	2021-04-01	2021-10-26	208	1000	1.18194e+08	8.07259
NRG-hNTCP-HDV double infection 12 hr	8	4	NRG-hNTCP	12	0	Serum	4	B	86	M	2021-04-04	2021-10-26	205	1000	4.23758e+06	6.62712
NRG-hNTCP-HDV double infection 12 hr	8	4	NRG-hNTCP	12	0	Serum	8	B	86	M	2021-04-06	2021-10-26	203	1000	628344	5.7982
NRG-hNTCP-HDV double infection 12 hr	8	4	NRG-hNTCP	12	0	Serum	11.9	B	86	M	2021-04-10	2021-10-26	199	1000	386358	5.58699
NRG-hNTCP-HDV double infection 12 hr	8	4	NRG-hNTCP	12	0	Serum	12.1	B	86	M	2021-04-14	2021-10-26	195	1000	6.24605e+07	7.79561
NRG-hNTCP-HDV double infection 12 hr	8	4	NRG-hNTCP	12	0	Serum	16	B	86	M	2021-04-15	2021-10-26	194	1000	1.77372e+06	6.24889
NRG-hNTCP-HDV double infection 12 hr	8	4	NRG-hNTCP	12	0	Serum	22	B	86	M	2021-04-18	2021-10-26	191	1000	1.0286e+06	6.01225
NRG-hNTCP-HDV double infection 12 hr	8	4	NRG-hNTCP	12	0	Serum	24	B	86	M	2021-04-23	2021-10-26	186	1000	524173	5.71947
NRG-hNTCP-HDV double infection 12 hr	8	4	NRG-hNTCP	12	0	Serum	0.1	B	87	M	2021-04-02	2021-10-26	207	1000	1.20906e+08	8.08245
NRG-hNTCP-HDV double infection 12 hr	8	4	NRG-hNTCP	12	0	Serum	4	B	87	M	2021-04-05	2021-10-26	204	1000	842860	5.92576
NRG-hNTCP-HDV double infection 12 hr	8	4	NRG-hNTCP	12	0	Serum	8	B	87	M	2021-04-08	2021-10-26	201	1000	1.2609e+06	6.10068
NRG-hNTCP-HDV double infection 12 hr	8	4	NRG-hNTCP	12	0	Serum	11.9	B	87	M	2021-04-11	2021-10-26	198	1000	619219	5.79184
NRG-hNTCP-HDV double infection 12 hr	8	4	NRG-hNTCP	12	0	Serum	12.1	B	87	M	2021-04-12	2021-10-26	197	1000	1.95521e+07	7.29119
NRG-hNTCP-HDV double infection 12 hr	8	4	NRG-hNTCP	12	0	Serum	16	B	87	M	2021-04-17	2021-10-26	192	1000	1.9173e+06	6.28269
NRG-hNTCP-HDV double infection 12 hr	8	4	NRG-hNTCP	12	0	Serum	22	B	87	M	2021-04-19	2021-10-26	190	1000	1.49735e+06	6.17532
NRG-hNTCP-HDV double infection 12 hr	8	4	NRG-hNTCP	12	0	Serum	24	B	87	M	2021-04-21	2021-10-26	188	1000	420488	5.62375
NRG-hNTCP-HDV double infection 12 hr	8	4	NRG-hNTCP	12	0	Serum	0.1	B	219b	M	2021-03-31	2021-10-26	209	1000	7.92017e+07	7.89873
NRG-hNTCP-HDV double infection 12 hr	8	4	NRG-hNTCP	12	0	Serum	4	B	219b	M	2021-04-03	2021-10-26	206	1000	1.02626e+07	7.01126
NRG-hNTCP-HDV double infection 12 hr	8	4	NRG-hNTCP	12	0	Serum	8	B	219b	M	2021-04-07	2021-10-26	202	1000	1.96822e+06	6.29407
NRG-hNTCP-HDV double infection 12 hr	8	4	NRG-hNTCP	12	0	Serum	11.9	B	219b	M	2021-04-09	2021-10-26	200	1000	1.68997e+06	6.22788
NRG-hNTCP-HDV double infection 12 hr	8	4	NRG-hNTCP	12	0	Serum	12.1	B	219b	M	2021-04-13	2021-10-26	196	1000	1.11351e+08	8.04669
NRG-hNTCP-HDV double infection 12 hr	8	4	NRG-hNTCP	12	0	Serum	16	B	219b	M	2021-04-16	2021-10-26	193	1000	4.59598e+06	6.66238
NRG-hNTCP-HDV double infection 12 hr	8	4	NRG-hNTCP	12	0	Serum	22	B	219b	M	2021-04-20	2021-10-26	189	1000	4.07367e+06	6.60999
NRG-hNTCP-HDV double infection 12 hr	8	4	NRG-hNTCP	12	0	Serum	24	B	219b	M	2021-04-22	2021-10-26	187	1000	1.11604e+06	6.04768
NRG-HDV double infection 12 hr	8	4	NRG	12	0	Serum	0.1	A	321	M	2021-08-31	2021-10-26	56	1000	1.32466e+08	8.12211
NRG-HDV double infection 12 hr	8	4	NRG	12	0	Serum	4	A	321	M	2021-09-03	2021-10-26	53	1000	5.93787e+06	6.77363
NRG-HDV double infection 12 hr	8	4	NRG	12	0	Serum	8	A	321	M	2021-09-06	2021-10-26	50	1000	1.88579e+06	6.27549
NRG-HDV double infection 12 hr	8	4	NRG	12	0	Serum	11.9	A	321	M	2021-09-09	2021-10-26	47	1000	744194	5.87169
NRG-HDV double infection 12 hr	8	4	NRG	12	0	Serum	12.1	A	321	M	2021-09-12	2021-10-26	44	1000	9.72829e+07	7.98804
NRG-HDV double infection 12 hr	8	4	NRG	12	0	Serum	16	A	321	M	2021-09-15	2021-10-26	41	1000	7.49957e+06	6.87504
NRG-HDV double infection 12 hr	8	4	NRG	12	0	Serum	22	A	321	M	2021-09-19	2021-10-26	37	1000	1.63407e+06	6.21327
NRG-HDV double infection 12 hr	8	4	NRG	12	0	Serum	24	A	321	M	2021-09-21	2021-10-26	35	1000	1.47525e+06	6.16887
NRG-HDV double infection 12 hr	8	4	NRG	12	0	Serum	0.1	A	322	M	2021-09-01	2021-10-26	55	1000	1.55848e+08	8.1927
NRG-HDV double infection 12 hr	8	4	NRG	12	0	Serum	4	A	322	M	2021-09-04	2021-10-26	52	1000	6.42959e+06	6.80818
NRG-HDV double infection 12 hr	8	4	NRG	12	0	Serum	8	A	322	M	2021-09-08	2021-10-26	48	1000	4.137e+06	6.61669
NRG-HDV double infection 12 hr	8	4	NRG	12	0	Serum	11.9	A	322	M	2021-09-11	2021-10-26	45	1000	1.42483e+06	6.15376
NRG-HDV double infection 12 hr	8	4	NRG	12	0	Serum	12.1	A	322	M	2021-09-14	2021-10-26	42	1000	9.75503e+07	7.98923
NRG-HDV double infection 12 hr	8	4	NRG	12	0	Serum	16	A	322	M	2021-09-16	2021-10-26	40	1000	9.43608e+06	6.97479
NRG-HDV double infection 12 hr	8	4	NRG	12	0	Serum	22	A	322	M	2021-09-18	2021-10-26	38	1000	2.94157e+06	6.46858
NRG-HDV double infection 12 hr	8	4	NRG	12	0	Serum	24	A	322	M	2021-09-22	2021-10-26	34	1000	2.0711e+06	6.3162
NRG-HDV double infection 12 hr	8	4	NRG	12	0	Serum	0.1	A	323	M	2021-09-02	2021-10-26	54	1000	4.07694e+07	7.61033
NRG-HDV double infection 12 hr	8	4	NRG	12	0	Serum	4	A	323	M	2021-09-05	2021-10-26	51	1000	4.23691e+06	6.62705
NRG-HDV double infection 12 hr	8	4	NRG	12	0	Serum	8	A	323	M	2021-09-07	2021-10-26	49	1000	1.23491e+06	6.09163
NRG-HDV double infection 12 hr	8	4	NRG	12	0	Serum	11.9	A	323	M	2021-09-10	2021-10-26	46	1000	822326	5.91504
NRG-HDV double infection 12 hr	8	4	NRG	12	0	Serum	12.1	A	323	M	2021-09-13	2021-10-26	43	1000	7.39627e+07	7.86901
NRG-HDV double infection 12 hr	8	4	NRG	12	0	Serum	16	A	323	M	2021-09-17	2021-10-26	39	1000	7.42912e+06	6.87094
NRG-HDV double infection 12 hr	8	4	NRG	12	0	Serum	22	A	323	M	2021-09-20	2021-10-26	36	1000	1.37314e+06	6.13771
NRG-HDV double infection 12 hr	8	4	NRG	12	0	Serum	24	A	323	M	2021-09-23	2021-10-26	33	1000	1.43267e+06	6.15615
NRG-hNTCP-HDV double infection 12 hr	9	4	NRG-hNTCP	12	0	Serum	0.1	B	470	F	2021-11-20	2022-02-23	95	1000	2.59088e+08	8.41345
NRG-hNTCP-HDV double infection 12 hr	9	4	NRG-hNTCP	12	0	Serum	4	B	470	F	2021-11-20	2022-02-23	95	1000	4.33334e+07	7.63682
NRG-hNTCP-HDV double infection 12 hr	9	4	NRG-hNTCP	12	0	Serum	8	B	470	F	2021-11-20	2022-02-23	95	1000	7.17041e+06	6.85554
NRG-hNTCP-HDV double infection 12 hr	9	4	NRG-hNTCP	12	0	Serum	11.9	B	470	F	2021-11-20	2022-02-23	95	1000	2.66335e+06	6.42543
NRG-hNTCP-HDV double infection 12 hr	9	4	NRG-hNTCP	12	0	Serum	12.1	B	470	F	2021-11-20	2022-02-23	95	1000	4.16612e+08	8.61973
NRG-hNTCP-HDV double infection 12 hr	9	4	NRG-hNTCP	12	0	Serum	16	B	470	F	2021-11-20	2022-02-23	95	1000	3.00495e+07	7.47784
NRG-hNTCP-HDV double infection 12 hr	9	4	NRG-hNTCP	12	0	Serum	20	B	470	F	2021-11-20	2022-02-23	95	1000	1.82031e+07	7.26015
NRG-hNTCP-HDV double infection 12 hr	9	4	NRG-hNTCP	12	0	Serum	24	B	470	F	2021-11-20	2022-02-23	95	1000	1.15154e+07	7.06128
NRG-hNTCP-HDV double infection 12 hr	9	4	NRG-hNTCP	12	0	Serum	0.1	B	471	F	2021-11-20	2022-02-23	95	1000	6.08183e+08	8.78403
NRG-hNTCP-HDV double infection 12 hr	9	4	NRG-hNTCP	12	0	Serum	4	B	471	F	2021-11-20	2022-02-23	95	1000	2.67358e+07	7.42709
NRG-hNTCP-HDV double infection 12 hr	9	4	NRG-hNTCP	12	0	Serum	8	B	471	F	2021-11-20	2022-02-23	95	1000	9.94529e+06	6.99762
NRG-hNTCP-HDV double infection 12 hr	9	4	NRG-hNTCP	12	0	Serum	11.9	B	471	F	2021-11-20	2022-02-23	95	1000	2.9282e+06	6.4666
NRG-hNTCP-HDV double infection 12 hr	9	4	NRG-hNTCP	12	0	Serum	12.1	B	471	F	2021-11-20	2022-02-23	95	1000	6.4346e+08	8.80852
NRG-hNTCP-HDV double infection 12 hr	9	4	NRG-hNTCP	12	0	Serum	16	B	471	F	2021-11-20	2022-02-23	95	1000	1.09618e+08	8.03988
NRG-hNTCP-HDV double infection 12 hr	9	4	NRG-hNTCP	12	0	Serum	20	B	471	F	2021-11-20	2022-02-23	95	1000	4.19972e+07	7.62322
NRG-hNTCP-HDV double infection 12 hr	9	4	NRG-hNTCP	12	0	Serum	24	B	471	F	2021-11-20	2022-02-23	95	1000	1.62058e+07	7.20967
NRG-HDV double infection 12 hr	9	4	NRG	12	0	Serum	0.1	A	474	M	2021-11-20	2022-02-23	95	1000	6.06288e+08	8.78268
NRG-HDV double infection 12 hr	9	4	NRG	12	0	Serum	4	A	474	M	2021-11-20	2022-02-23	95	1000	3.26369e+07	7.51371
NRG-HDV double infection 12 hr	9	4	NRG	12	0	Serum	8	A	474	M	2021-11-20	2022-02-23	95	1000	578528	5.76232
NRG-HDV double infection 12 hr	9	4	NRG	12	0	Serum	11.9	A	474	M	2021-11-20	2022-02-23	95	1000	302596	5.48086
NRG-HDV double infection 12 hr	9	4	NRG	12	0	Serum	12.1	A	474	M	2021-11-20	2022-02-23	95	1000	2.98472e+08	8.4749
NRG-HDV double infection 12 hr	9	4	NRG	12	0	Serum	16	A	474	M	2021-11-20	2022-02-23	95	1000	5.70765e+07	7.75646
NRG-HDV double infection 12 hr	9	4	NRG	12	0	Serum	20	A	474	M	2021-11-20	2022-02-23	95	1000	1.38019e+07	7.13994
NRG-HDV double infection 12 hr	9	4	NRG	12	0	Serum	24	A	474	M	2021-11-20	2022-02-23	95	1000	1.01183e+07	7.00511
NRG-HDV double infection 12 hr	9	4	NRG	12	0	Serum	0.1	A	476	M	2021-11-20	2022-02-23	95	1000	4.91708e+08	8.69171
NRG-HDV double infection 12 hr	9	4	NRG	12	0	Serum	4	A	476	M	2021-11-20	2022-02-23	95	1000	2.26654e+07	7.35536
NRG-HDV double infection 12 hr	9	4	NRG	12	0	Serum	8	A	476	M	2021-11-20	2022-02-23	95	1000	1.60184e+07	7.20462
NRG-HDV double infection 12 hr	9	4	NRG	12	0	Serum	11.9	A	476	M	2021-11-20	2022-02-23	95	1000	1.67198e+06	6.22323
NRG-HDV double infection 12 hr	9	4	NRG	12	0	Serum	12.1	A	476	M	2021-11-20	2022-02-23	95	1000	5.21032e+08	8.71686
NRG-HDV double infection 12 hr	9	4	NRG	12	0	Serum	16	A	476	M	2021-11-20	2022-02-23	95	1000	4.72628e+07	7.67452
NRG-HDV double infection 12 hr	9	4	NRG	12	0	Serum	20	A	476	M	2021-11-20	2022-02-23	95	1000	1.19482e+07	7.0773
NRG-HDV double infection 12 hr	9	4	NRG	12	0	Serum	24	A	476	M	2021-11-20	2022-02-23	95	1000	4.74718e+06	6.67644
NRG-hNTCP-HDV double infection 12 hr	9	4	NRG-hNTCP	12	0	Serum	0.1	B	530	M	2021-07-04	2022-02-23	234	1000	4.07817e+08	8.61047
NRG-hNTCP-HDV double infection 12 hr	9	4	NRG-hNTCP	12	0	Serum	4	B	530	M	2021-07-04	2022-02-23	234	1000	2.68854e+07	7.42952
NRG-hNTCP-HDV double infection 12 hr	9	4	NRG-hNTCP	12	0	Serum	8	B	530	M	2021-07-04	2022-02-23	234	1000	8.72392e+06	6.94071
NRG-hNTCP-HDV double infection 12 hr	9	4	NRG-hNTCP	12	0	Serum	11.9	B	530	M	2021-07-04	2022-02-23	234	1000	3.74078e+06	6.57296
NRG-hNTCP-HDV double infection 12 hr	9	4	NRG-hNTCP	12	0	Serum	12.1	B	530	M	2021-07-04	2022-02-23	234	1000	4.12417e+08	8.61534
NRG-hNTCP-HDV double infection 12 hr	9	4	NRG-hNTCP	12	0	Serum	16	B	530	M	2021-07-04	2022-02-23	234	1000	4.42508e+07	7.64592
NRG-hNTCP-HDV double infection 12 hr	9	4	NRG-hNTCP	12	0	Serum	20	B	530	M	2021-07-04	2022-02-23	234	1000	1.69567e+07	7.22934
NRG-hNTCP-HDV double infection 12 hr	9	4	NRG-hNTCP	12	0	Serum	24	B	530	M	2021-07-04	2022-02-23	234	1000	1.43422e+07	7.15662
NRG-HDV double infection 12 hr	9	4	NRG	12	0	Serum	0.1	A	731	M	2022-01-03	2022-02-23	51	1000	4.97583e+08	8.69687
NRG-HDV double infection 12 hr	9	4	NRG	12	0	Serum	4	A	731	M	2022-01-03	2022-02-23	51	1000	4.8102e+07	7.68216
NRG-HDV double infection 12 hr	9	4	NRG	12	0	Serum	8	A	731	M	2022-01-03	2022-02-23	51	1000	1.32671e+07	7.12278
NRG-HDV double infection 12 hr	9	4	NRG	12	0	Serum	11.9	A	731	M	2022-01-03	2022-02-23	51	1000	5.22558e+06	6.71813
NRG-HDV double infection 12 hr	9	4	NRG	12	0	Serum	12.1	A	731	M	2022-01-03	2022-02-23	51	1000	2.4931e+08	8.39674
NRG-HDV double infection 12 hr	9	4	NRG	12	0	Serum	16	A	731	M	2022-01-03	2022-02-23	51	1000	8.77486e+07	7.94324
NRG-HDV double infection 12 hr	9	4	NRG	12	0	Serum	20	A	731	M	2022-01-03	2022-02-23	51	1000	2.82752e+07	7.45141
NRG-HDV double infection 12 hr	9	4	NRG	12	0	Serum	24	A	731	M	2022-01-03	2022-02-23	51	1000	1.78715e+07	7.25216

## Sheet: Figure 6
Experiment Name	Exp Number	Fig # in manuscript	Mouse Strain	re_inoculation_time	MyrB	Specimen	Time post infection	Cage	Mouse ID	Sex	DOB	Date of Experiment	Age at time of infection (Days)	LLoQ	GE/mL	Log HDV
NRG-HDV double infection 12 hr	7b	4	NRG	12	0	Serum	0.1	A	527	M	2021-07-04	2021-09-06	64	1000	4.48018e+08	8.6513
NRG-HDV double infection 12 hr	7b	4	NRG	12	0	Serum	0.1	A	528	M	2021-07-04	2021-09-06	64	1000	3.07622e+08	8.48802
NRG-HDV double infection 12 hr	7b	4	NRG	12	0	Serum	0.1	A	531	M	2021-07-04	2021-09-06	64	1000	2.05716e+08	8.31327	8.14969
NRG-HDV double infection 12 hr	7b	4	NRG	12	0	Serum	1	B	526	F	2021-07-04	2021-09-06	64	1000	2.9989e+07	7.47696
NRG-HDV double infection 12 hr	7b	4	NRG	12	0	Serum	1	B	729	M	2021-07-04	2021-09-06	64	1000	4.46636e+07	7.64995
NRG-HDV double infection 12 hr	7b	4	NRG	12	0	Serum	1	B	730	F	2021-07-04	2021-09-06	64	1000	5.37693e+06	6.73053	7.57714
NRG-HDV double infection 12 hr	7b	4	NRG	12	0	Serum	2	A	527	M	2021-07-04	2021-09-06	64	1000	6.9995e+06	6.84507
NRG-HDV double infection 12 hr	7b	4	NRG	12	0	Serum	2	A	528	M	2021-07-04	2021-09-06	64	1000	2.66808e+07	7.4262
NRG-HDV double infection 12 hr	7b	4	NRG	12	0	Serum	2	A	531	M	2021-07-04	2021-09-06	64	1000	1.38399e+07	7.14113	6.99418
NRG-HDV double infection 12 hr	7b	4	NRG	12	0	Serum	4	B	526	F	2021-07-04	2021-09-06	64	1000	223141	5.34858
NRG-HDV double infection 12 hr	7b	4	NRG	12	0	Serum	4	B	729	M	2021-07-04	2021-09-06	64	1000	212715	5.3278
NRG-HDV double infection 12 hr	7b	4	NRG	12	0	Serum	4	B	730	F	2021-07-04	2021-09-06	64	1000	12938.2	4.11187	5.3942
NRG-HDV double infection 12 hr	7b	4	NRG	12	0	Serum	6	A	527	M	2021-07-04	2021-09-06	64	1000	97447.8	4.98877
NRG-HDV double infection 12 hr	7b	4	NRG	12	0	Serum	6	A	528	M	2021-07-04	2021-09-06	64	1000	374393	5.57333
NRG-HDV double infection 12 hr	7b	4	NRG	12	0	Serum	6	A	531	M	2021-07-04	2021-09-06	64	1000	401457	5.60364
NRG-HDV double infection 12 hr	7b	4	NRG	12	0	Serum	8	B	526	F	2021-07-04	2021-09-06	64	1000	731785	5.86438
NRG-HDV double infection 12 hr	7b	4	NRG	12	0	Serum	8	B	729	M	2021-07-04	2021-09-06	64	1000	920220	5.96389
NRG-HDV double infection 12 hr	7b	4	NRG	12	0	Serum	8	B	730	F	2021-07-04	2021-09-06	64	1000	162850	5.21179
NRG-HDV double infection 12 hr	7b	4	NRG	12	0	Serum	10	A	527	M	2021-07-04	2021-09-06	64	1000	336228	5.52663
NRG-HDV double infection 12 hr	7b	4	NRG	12	0	Serum	10	A	528	M	2021-07-04	2021-09-06	64	1000	844165	5.92643
NRG-HDV double infection 12 hr	7b	4	NRG	12	0	Serum	10	A	531	M	2021-07-04	2021-09-06	64	1000	371200	5.56961
NRG-HDV double infection 12 hr	7b	4	NRG	12	0	Serum	11.9	B	526	F	2021-07-04	2021-09-06	64	1000	374343	5.57327
NRG-HDV double infection 12 hr	7b	4	NRG	12	0	Serum	11.9	B	729	M	2021-07-04	2021-09-06	64	1000	173731	5.23988
NRG-HDV double infection 12 hr	7b	4	NRG	12	0	Serum	11.9	B	730	F	2021-07-04	2021-09-06	64	1000	109453	5.03923
NRG-HDV double infection 12 hr	7b	4	NRG	12	0	Serum	12.1	A	527	M	2021-07-04	2021-09-06	64	1000	3.84375e+08	8.58476
NRG-HDV double infection 12 hr	7b	4	NRG	12	0	Serum	12.1	A	528	M	2021-07-04	2021-09-06	64	1000	4.30821e+08	8.6343
NRG-HDV double infection 12 hr	7b	4	NRG	12	0	Serum	12.1	A	531	M	2021-07-04	2021-09-06	64	1000	4.36471e+08	8.63996
NRG-HDV double infection 12 hr	7b	4	NRG	12	0	Serum	14	B	526	F	2021-07-04	2021-09-06	64	1000	8.20238e+06	6.91394
NRG-HDV double infection 12 hr	7b	4	NRG	12	0	Serum	14	B	729	M	2021-07-04	2021-09-06	64	1000	6.69831e+06	6.82597
NRG-HDV double infection 12 hr	7b	4	NRG	12	0	Serum	14	B	730	F	2021-07-04	2021-09-06	64	1000	6.42807e+06	6.80808
NRG-HDV double infection 12 hr	7b	4	NRG	12	0	Serum	16	A	527	M	2021-07-04	2021-09-06	64	1000	421719	5.62502
NRG-HDV double infection 12 hr	7b	4	NRG	12	0	Serum	16	A	528	M	2021-07-04	2021-09-06	64	1000	1.53888e+06	6.1872
NRG-HDV double infection 12 hr	7b	4	NRG	12	0	Serum	16	A	531	M	2021-07-04	2021-09-06	64	1000	1.14665e+06	6.05943
NRG-HDV double infection 12 hr	7b	4	NRG	12	0	Serum	18	B	526	F	2021-07-04	2021-09-06	64	1000	768463	5.88562
NRG-HDV double infection 12 hr	7b	4	NRG	12	0	Serum	18	B	729	M	2021-07-04	2021-09-06	64	1000	571338	5.75689
NRG-HDV double infection 12 hr	7b	4	NRG	12	0	Serum	18	B	730	F	2021-07-04	2021-09-06	64	1000	1346.55	3.12922
NRG-HDV double infection 12 hr	7b	4	NRG	12	0	Serum	20	A	527	M	2021-07-04	2021-09-06	64	1000	124871	5.09646
NRG-HDV double infection 12 hr	7b	4	NRG	12	0	Serum	20	A	528	M	2021-07-04	2021-09-06	64	1000	694417	5.84162
NRG-HDV double infection 12 hr	7b	4	NRG	12	0	Serum	20	A	531	M	2021-07-04	2021-09-06	64	1000	241833	5.38352
NRG-HDV double infection 12 hr	7b	4	NRG	12	0	Serum	22	B	526	F	2021-07-04	2021-09-06	64	1000	577923	5.76187
NRG-HDV double infection 12 hr	7b	4	NRG	12	0	Serum	22	B	729	M	2021-07-04	2021-09-06	64	1000	478194	5.6796
NRG-HDV double infection 12 hr	7b	4	NRG	12	0	Serum	22	B	730	F	2021-07-04	2021-09-06	64	1000	296940	5.47267
NRG-HDV double infection 12 hr	7b	4	NRG	12	0	Serum	24	A	527	M	2021-07-04	2021-09-06	64	1000	307859	5.48835
NRG-HDV double infection 12 hr	7b	4	NRG	12	0	Serum	24	A	528	M	2021-07-04	2021-09-06	64	1000	587983	5.76936
NRG-HDV double infection 12 hr	7b	4	NRG	12	0	Serum	24	A	531	M	2021-07-04	2021-09-06	64	1000	486554	5.68713
NRG-HDV double infection 12 hr	7b	4	NRG	12	0	Serum	48	B	526	F	2021-07-04	2021-09-06	64	1000	4025.76	3.60485
NRG-HDV double infection 12 hr	7b	4	NRG	12	0	Serum	48	B	729	M	2021-07-04	2021-09-06	64	1000	12775.6	4.10638
NRG-HDV double infection 12 hr	7b	4	NRG	12	0	Serum	48	B	730	F	2021-07-04	2021-09-06	64	1000	1902.28	3.27928
NRG-HDV double infection 12 hr	7b	4	NRG	12	0	Serum	72	B	527	M	2021-07-04	2021-09-06	64	1000	4540.73	3.65713
NRG-HDV double infection 12 hr	7b	4	NRG	12	0	Serum	72	B	528	M	2021-07-04	2021-09-06	64	1000	9268.13	3.96699
NRG-HDV double infection 12 hr	7b	4	NRG	12	0	Serum	72	B	531	M	2021-07-04	2021-09-06	64	1000	4625.85	3.66519
NRG-hNTCP-HDV double infection 12 hr	8	4	NRG-hNTCP	12	0	Serum	0.1	B	86	M	2021-04-01	2021-10-26	208	1000	1.18194e+08	8.07259
NRG-hNTCP-HDV double infection 12 hr	8	4	NRG-hNTCP	12	0	Serum	4	B	86	M	2021-04-04	2021-10-26	205	1000	4.23758e+06	6.62712
NRG-hNTCP-HDV double infection 12 hr	8	4	NRG-hNTCP	12	0	Serum	8	B	86	M	2021-04-06	2021-10-26	203	1000	628344	5.7982
NRG-hNTCP-HDV double infection 12 hr	8	4	NRG-hNTCP	12	0	Serum	11.9	B	86	M	2021-04-10	2021-10-26	199	1000	386358	5.58699
NRG-hNTCP-HDV double infection 12 hr	8	4	NRG-hNTCP	12	0	Serum	12.1	B	86	M	2021-04-14	2021-10-26	195	1000	6.24605e+07	7.79561
NRG-hNTCP-HDV double infection 12 hr	8	4	NRG-hNTCP	12	0	Serum	16	B	86	M	2021-04-15	2021-10-26	194	1000	1.77372e+06	6.24889
NRG-hNTCP-HDV double infection 12 hr	8	4	NRG-hNTCP	12	0	Serum	22	B	86	M	2021-04-18	2021-10-26	191	1000	1.0286e+06	6.01225
NRG-hNTCP-HDV double infection 12 hr	8	4	NRG-hNTCP	12	0	Serum	24	B	86	M	2021-04-23	2021-10-26	186	1000	524173	5.71947
NRG-hNTCP-HDV double infection 12 hr	8	4	NRG-hNTCP	12	0	Serum	0.1	B	87	M	2021-04-02	2021-10-26	207	1000	1.20906e+08	8.08245
NRG-hNTCP-HDV double infection 12 hr	8	4	NRG-hNTCP	12	0	Serum	4	B	87	M	2021-04-05	2021-10-26	204	1000	842860	5.92576
NRG-hNTCP-HDV double infection 12 hr	8	4	NRG-hNTCP	12	0	Serum	8	B	87	M	2021-04-08	2021-10-26	201	1000	1.2609e+06	6.10068
NRG-hNTCP-HDV double infection 12 hr	8	4	NRG-hNTCP	12	0	Serum	11.9	B	87	M	2021-04-11	2021-10-26	198	1000	619219	5.79184
NRG-hNTCP-HDV double infection 12 hr	8	4	NRG-hNTCP	12	0	Serum	12.1	B	87	M	2021-04-12	2021-10-26	197	1000	1.95521e+07	7.29119
NRG-hNTCP-HDV double infection 12 hr	8	4	NRG-hNTCP	12	0	Serum	16	B	87	M	2021-04-17	2021-10-26	192	1000	1.9173e+06	6.28269
NRG-hNTCP-HDV double infection 12 hr	8	4	NRG-hNTCP	12	0	Serum	22	B	87	M	2021-04-19	2021-10-26	190	1000	1.49735e+06	6.17532
NRG-hNTCP-HDV double infection 12 hr	8	4	NRG-hNTCP	12	0	Serum	24	B	87	M	2021-04-21	2021-10-26	188	1000	420488	5.62375
NRG-hNTCP-HDV double infection 12 hr	8	4	NRG-hNTCP	12	0	Serum	0.1	B	219b	M	2021-03-31	2021-10-26	209	1000	7.92017e+07	7.89873
NRG-hNTCP-HDV double infection 12 hr	8	4	NRG-hNTCP	12	0	Serum	4	B	219b	M	2021-04-03	2021-10-26	206	1000	1.02626e+07	7.01126
NRG-hNTCP-HDV double infection 12 hr	8	4	NRG-hNTCP	12	0	Serum	8	B	219b	M	2021-04-07	2021-10-26	202	1000	1.96822e+06	6.29407
NRG-hNTCP-HDV double infection 12 hr	8	4	NRG-hNTCP	12	0	Serum	11.9	B	219b	M	2021-04-09	2021-10-26	200	1000	1.68997e+06	6.22788
NRG-hNTCP-HDV double infection 12 hr	8	4	NRG-hNTCP	12	0	Serum	12.1	B	219b	M	2021-04-13	2021-10-26	196	1000	1.11351e+08	8.04669
NRG-hNTCP-HDV double infection 12 hr	8	4	NRG-hNTCP	12	0	Serum	16	B	219b	M	2021-04-16	2021-10-26	193	1000	4.59598e+06	6.66238
NRG-hNTCP-HDV double infection 12 hr	8	4	NRG-hNTCP	12	0	Serum	22	B	219b	M	2021-04-20	2021-10-26	189	1000	4.07367e+06	6.60999
NRG-hNTCP-HDV double infection 12 hr	8	4	NRG-hNTCP	12	0	Serum	24	B	219b	M	2021-04-22	2021-10-26	187	1000	1.11604e+06	6.04768
NRG-HDV double infection 12 hr	8	4	NRG	12	0	Serum	0.1	A	321	M	2021-08-31	2021-10-26	56	1000	1.32466e+08	8.12211
NRG-HDV double infection 12 hr	8	4	NRG	12	0	Serum	4	A	321	M	2021-09-03	2021-10-26	53	1000	5.93787e+06	6.77363
NRG-HDV double infection 12 hr	8	4	NRG	12	0	Serum	8	A	321	M	2021-09-06	2021-10-26	50	1000	1.88579e+06	6.27549
NRG-HDV double infection 12 hr	8	4	NRG	12	0	Serum	11.9	A	321	M	2021-09-09	2021-10-26	47	1000	744194	5.87169
NRG-HDV double infection 12 hr	8	4	NRG	12	0	Serum	12.1	A	321	M	2021-09-12	2021-10-26	44	1000	9.72829e+07	7.98804
NRG-HDV double infection 12 hr	8	4	NRG	12	0	Serum	16	A	321	M	2021-09-15	2021-10-26	41	1000	7.49957e+06	6.87504
NRG-HDV double infection 12 hr	8	4	NRG	12	0	Serum	22	A	321	M	2021-09-19	2021-10-26	37	1000	1.63407e+06	6.21327
NRG-HDV double infection 12 hr	8	4	NRG	12	0	Serum	24	A	321	M	2021-09-21	2021-10-26	35	1000	1.47525e+06	6.16887
NRG-HDV double infection 12 hr	8	4	NRG	12	0	Serum	0.1	A	322	M	2021-09-01	2021-10-26	55	1000	1.55848e+08	8.1927
NRG-HDV double infection 12 hr	8	4	NRG	12	0	Serum	4	A	322	M	2021-09-04	2021-10-26	52	1000	6.42959e+06	6.80818
NRG-HDV double infection 12 hr	8	4	NRG	12	0	Serum	8	A	322	M	2021-09-08	2021-10-26	48	1000	4.137e+06	6.61669
NRG-HDV double infection 12 hr	8	4	NRG	12	0	Serum	11.9	A	322	M	2021-09-11	2021-10-26	45	1000	1.42483e+06	6.15376
NRG-HDV double infection 12 hr	8	4	NRG	12	0	Serum	12.1	A	322	M	2021-09-14	2021-10-26	42	1000	9.75503e+07	7.98923
NRG-HDV double infection 12 hr	8	4	NRG	12	0	Serum	16	A	322	M	2021-09-16	2021-10-26	40	1000	9.43608e+06	6.97479
NRG-HDV double infection 12 hr	8	4	NRG	12	0	Serum	22	A	322	M	2021-09-18	2021-10-26	38	1000	2.94157e+06	6.46858
NRG-HDV double infection 12 hr	8	4	NRG	12	0	Serum	24	A	322	M	2021-09-22	2021-10-26	34	1000	2.0711e+06	6.3162
NRG-HDV double infection 12 hr	8	4	NRG	12	0	Serum	0.1	A	323	M	2021-09-02	2021-10-26	54	1000	4.07694e+07	7.61033
NRG-HDV double infection 12 hr	8	4	NRG	12	0	Serum	4	A	323	M	2021-09-05	2021-10-26	51	1000	4.23691e+06	6.62705
NRG-HDV double infection 12 hr	8	4	NRG	12	0	Serum	8	A	323	M	2021-09-07	2021-10-26	49	1000	1.23491e+06	6.09163
NRG-HDV double infection 12 hr	8	4	NRG	12	0	Serum	11.9	A	323	M	2021-09-10	2021-10-26	46	1000	822326	5.91504
NRG-HDV double infection 12 hr	8	4	NRG	12	0	Serum	12.1	A	323	M	2021-09-13	2021-10-26	43	1000	7.39627e+07	7.86901
NRG-HDV double infection 12 hr	8	4	NRG	12	0	Serum	16	A	323	M	2021-09-17	2021-10-26	39	1000	7.42912e+06	6.87094
NRG-HDV double infection 12 hr	8	4	NRG	12	0	Serum	22	A	323	M	2021-09-20	2021-10-26	36	1000	1.37314e+06	6.13771
NRG-HDV double infection 12 hr	8	4	NRG	12	0	Serum	24	A	323	M	2021-09-23	2021-10-26	33	1000	1.43267e+06	6.15615
NRG-hNTCP-HDV double infection 12 hr	9	4	NRG-hNTCP	12	0	Serum	0.1	B	470	F	2021-11-20	2022-02-23	95	1000	2.59088e+08	8.41345
NRG-hNTCP-HDV double infection 12 hr	9	4	NRG-hNTCP	12	0	Serum	4	B	470	F	2021-11-20	2022-02-23	95	1000	4.33334e+07	7.63682
NRG-hNTCP-HDV double infection 12 hr	9	4	NRG-hNTCP	12	0	Serum	8	B	470	F	2021-11-20	2022-02-23	95	1000	7.17041e+06	6.85554
NRG-hNTCP-HDV double infection 12 hr	9	4	NRG-hNTCP	12	0	Serum	11.9	B	470	F	2021-11-20	2022-02-23	95	1000	2.66335e+06	6.42543
NRG-hNTCP-HDV double infection 12 hr	9	4	NRG-hNTCP	12	0	Serum	12.1	B	470	F	2021-11-20	2022-02-23	95	1000	4.16612e+08	8.61973
NRG-hNTCP-HDV double infection 12 hr	9	4	NRG-hNTCP	12	0	Serum	16	B	470	F	2021-11-20	2022-02-23	95	1000	3.00495e+07	7.47784
NRG-hNTCP-HDV double infection 12 hr	9	4	NRG-hNTCP	12	0	Serum	20	B	470	F	2021-11-20	2022-02-23	95	1000	1.82031e+07	7.26015
NRG-hNTCP-HDV double infection 12 hr	9	4	NRG-hNTCP	12	0	Serum	24	B	470	F	2021-11-20	2022-02-23	95	1000	1.15154e+07	7.06128
NRG-hNTCP-HDV double infection 12 hr	9	4	NRG-hNTCP	12	0	Serum	0.1	B	471	F	2021-11-20	2022-02-23	95	1000	6.08183e+08	8.78403
NRG-hNTCP-HDV double infection 12 hr	9	4	NRG-hNTCP	12	0	Serum	4	B	471	F	2021-11-20	2022-02-23	95	1000	2.67358e+07	7.42709
NRG-hNTCP-HDV double infection 12 hr	9	4	NRG-hNTCP	12	0	Serum	8	B	471	F	2021-11-20	2022-02-23	95	1000	9.94529e+06	6.99762
NRG-hNTCP-HDV double infection 12 hr	9	4	NRG-hNTCP	12	0	Serum	11.9	B	471	F	2021-11-20	2022-02-23	95	1000	2.9282e+06	6.4666
NRG-hNTCP-HDV double infection 12 hr	9	4	NRG-hNTCP	12	0	Serum	12.1	B	471	F	2021-11-20	2022-02-23	95	1000	6.4346e+08	8.80852
NRG-hNTCP-HDV double infection 12 hr	9	4	NRG-hNTCP	12	0	Serum	16	B	471	F	2021-11-20	2022-02-23	95	1000	1.09618e+08	8.03988
NRG-hNTCP-HDV double infection 12 hr	9	4	NRG-hNTCP	12	0	Serum	20	B	471	F	2021-11-20	2022-02-23	95	1000	4.19972e+07	7.62322
NRG-hNTCP-HDV double infection 12 hr	9	4	NRG-hNTCP	12	0	Serum	24	B	471	F	2021-11-20	2022-02-23	95	1000	1.62058e+07	7.20967
NRG-HDV double infection 12 hr	9	4	NRG	12	0	Serum	0.1	A	474	M	2021-11-20	2022-02-23	95	1000	6.06288e+08	8.78268
NRG-HDV double infection 12 hr	9	4	NRG	12	0	Serum	4	A	474	M	2021-11-20	2022-02-23	95	1000	3.26369e+07	7.51371
NRG-HDV double infection 12 hr	9	4	NRG	12	0	Serum	8	A	474	M	2021-11-20	2022-02-23	95	1000	578528	5.76232
NRG-HDV double infection 12 hr	9	4	NRG	12	0	Serum	11.9	A	474	M	2021-11-20	2022-02-23	95	1000	302596	5.48086
NRG-HDV double infection 12 hr	9	4	NRG	12	0	Serum	12.1	A	474	M	2021-11-20	2022-02-23	95	1000	2.98472e+08	8.4749
NRG-HDV double infection 12 hr	9	4	NRG	12	0	Serum	16	A	474	M	2021-11-20	2022-02-23	95	1000	5.70765e+07	7.75646
NRG-HDV double infection 12 hr	9	4	NRG	12	0	Serum	20	A	474	M	2021-11-20	2022-02-23	95	1000	1.38019e+07	7.13994
NRG-HDV double infection 12 hr	9	4	NRG	12	0	Serum	24	A	474	M	2021-11-20	2022-02-23	95	1000	1.01183e+07	7.00511
NRG-HDV double infection 12 hr	9	4	NRG	12	0	Serum	0.1	A	476	M	2021-11-20	2022-02-23	95	1000	4.91708e+08	8.69171
NRG-HDV double infection 12 hr	9	4	NRG	12	0	Serum	4	A	476	M	2021-11-20	2022-02-23	95	1000	2.26654e+07	7.35536
NRG-HDV double infection 12 hr	9	4	NRG	12	0	Serum	8	A	476	M	2021-11-20	2022-02-23	95	1000	1.60184e+07	7.20462
NRG-HDV double infection 12 hr	9	4	NRG	12	0	Serum	11.9	A	476	M	2021-11-20	2022-02-23	95	1000	1.67198e+06	6.22323
NRG-HDV double infection 12 hr	9	4	NRG	12	0	Serum	12.1	A	476	M	2021-11-20	2022-02-23	95	1000	5.21032e+08	8.71686
NRG-HDV double infection 12 hr	9	4	NRG	12	0	Serum	16	A	476	M	2021-11-20	2022-02-23	95	1000	4.72628e+07	7.67452
NRG-HDV double infection 12 hr	9	4	NRG	12	0	Serum	20	A	476	M	2021-11-20	2022-02-23	95	1000	1.19482e+07	7.0773
NRG-HDV double infection 12 hr	9	4	NRG	12	0	Serum	24	A	476	M	2021-11-20	2022-02-23	95	1000	4.74718e+06	6.67644
NRG-hNTCP-HDV double infection 12 hr	9	4	NRG-hNTCP	12	0	Serum	0.1	B	530	M	2021-07-04	2022-02-23	234	1000	4.07817e+08	8.61047
NRG-hNTCP-HDV double infection 12 hr	9	4	NRG-hNTCP	12	0	Serum	4	B	530	M	2021-07-04	2022-02-23	234	1000	2.68854e+07	7.42952
NRG-hNTCP-HDV double infection 12 hr	9	4	NRG-hNTCP	12	0	Serum	8	B	530	M	2021-07-04	2022-02-23	234	1000	8.72392e+06	6.94071
NRG-hNTCP-HDV double infection 12 hr	9	4	NRG-hNTCP	12	0	Serum	11.9	B	530	M	2021-07-04	2022-02-23	234	1000	3.74078e+06	6.57296
NRG-hNTCP-HDV double infection 12 hr	9	4	NRG-hNTCP	12	0	Serum	12.1	B	530	M	2021-07-04	2022-02-23	234	1000	4.12417e+08	8.61534
NRG-hNTCP-HDV double infection 12 hr	9	4	NRG-hNTCP	12	0	Serum	16	B	530	M	2021-07-04	2022-02-23	234	1000	4.42508e+07	7.64592
NRG-hNTCP-HDV double infection 12 hr	9	4	NRG-hNTCP	12	0	Serum	20	B	530	M	2021-07-04	2022-02-23	234	1000	1.69567e+07	7.22934
NRG-hNTCP-HDV double infection 12 hr	9	4	NRG-hNTCP	12	0	Serum	24	B	530	M	2021-07-04	2022-02-23	234	1000	1.43422e+07	7.15662
NRG-HDV double infection 12 hr	9	4	NRG	12	0	Serum	0.1	A	731	M	2022-01-03	2022-02-23	51	1000	4.97583e+08	8.69687
NRG-HDV double infection 12 hr	9	4	NRG	12	0	Serum	4	A	731	M	2022-01-03	2022-02-23	51	1000	4.8102e+07	7.68216
NRG-HDV double infection 12 hr	9	4	NRG	12	0	Serum	8	A	731	M	2022-01-03	2022-02-23	51	1000	1.32671e+07	7.12278
NRG-HDV double infection 12 hr	9	4	NRG	12	0	Serum	11.9	A	731	M	2022-01-03	2022-02-23	51	1000	5.22558e+06	6.71813
NRG-HDV double infection 12 hr	9	4	NRG	12	0	Serum	12.1	A	731	M	2022-01-03	2022-02-23	51	1000	2.4931e+08	8.39674
NRG-HDV double infection 12 hr	9	4	NRG	12	0	Serum	16	A	731	M	2022-01-03	2022-02-23	51	1000	8.77486e+07	7.94324
NRG-HDV double infection 12 hr	9	4	NRG	12	0	Serum	20	A	731	M	2022-01-03	2022-02-23	51	1000	2.82752e+07	7.45141
NRG-HDV double infection 12 hr	9	4	NRG	12	0	Serum	24	A	731	M	2022-01-03	2022-02-23	51	1000	1.78715e+07	7.25216

## Sheet: Figure 7
Experiment Name	Exp Number	Fig # in manuscript	Mouse Strain	re_inoculation_time	MyrB	Specimen	Time post infection	Cage	Mouse ID	Sex	DOB	Date of Experiment	Age at time of infection (Days)	LLoQ	GE/mL	Log HDV
NRG-hNTCP-HDV double infection 12 hr	7a	4	NRG-hNTCP	12	0	Serum	1	C	109	F	Nan	2021-06-14	Nan	1000	8.91775e+06	6.95026
NRG-hNTCP-HDV double infection 12 hr	7a	4	NRG-hNTCP	12	0	Serum	4	C	109	F	Nan	2021-06-14	Nan	1000	185454	5.26824
NRG-hNTCP-HDV double infection 12 hr	7a	4	NRG-hNTCP	12	0	Serum	8	C	109	F	Nan	2021-06-14	Nan	1000	14540.4	4.16258
NRG-hNTCP-HDV double infection 12 hr	7a	4	NRG-hNTCP	12	0	Serum	11.9	C	109	F	Nan	2021-06-14	Nan	1000	819.286	2.91344
NRG-hNTCP-HDV double infection 12 hr	7a	4	NRG-hNTCP	12	0	Serum	14	C	109	F	Nan	2021-06-14	Nan	1000	1.55214e+06	6.19093
NRG-hNTCP-HDV double infection 12 hr	7a	4	NRG-hNTCP	12	0	Serum	18	C	109	F	Nan	2021-06-14	Nan	1000	50987.3	4.70746
NRG-hNTCP-HDV double infection 12 hr	7a	4	NRG-hNTCP	12	0	Serum	22	C	109	F	Nan	2021-06-14	Nan	1000	16664.1	4.22178
NRG-hNTCP-HDV double infection 12 hr	7a	4	NRG-hNTCP	12	0	Serum	48	C	109	F	Nan	2021-06-14	Nan	1000	14.7811	1.16971
NRG-hNTCP-HDV double infection 12 hr	7a	4	NRG-hNTCP	12	0	Serum	1	C	111	F	Nan	2021-06-14	Nan	1000	3.53741e+06	6.54869
NRG-hNTCP-HDV double infection 12 hr	7a	4	NRG-hNTCP	12	0	Serum	4	C	111	F	Nan	2021-06-14	Nan	1000	48126.8	4.68239
NRG-hNTCP-HDV double infection 12 hr	7a	4	NRG-hNTCP	12	0	Serum	8	C	111	F	Nan	2021-06-14	Nan	1000	3680.21	3.56587
NRG-hNTCP-HDV double infection 12 hr	7a	4	NRG-hNTCP	12	0	Serum	11.9	C	111	F	Nan	2021-06-14	Nan	1000	2066.17	3.31517
NRG-hNTCP-HDV double infection 12 hr	7a	4	NRG-hNTCP	12	0	Serum	14	C	111	F	Nan	2021-06-14	Nan	1000	6.84092e+06	6.83511
NRG-hNTCP-HDV double infection 12 hr	7a	4	NRG-hNTCP	12	0	Serum	18	C	111	F	Nan	2021-06-14	Nan	1000	11441.4	4.05848
NRG-hNTCP-HDV double infection 12 hr	7a	4	NRG-hNTCP	12	0	Serum	22	C	111	F	Nan	2021-06-14	Nan	1000	5101.85	3.70773
NRG-hNTCP-HDV double infection 12 hr	7a	4	NRG-hNTCP	12	0	Serum	48	C	111	F	Nan	2021-06-14	Nan	1000	0.0844395	-1.07345
NRG-hNTCP-HDV double infection 12 hr	7a	4	NRG-hNTCP	None	0	Serum	0.1	A	134b	M	Nan	2021-06-14	Nan	1000	1.34929e+07	7.1301
NRG-hNTCP-HDV double infection 12 hr	7a	4	NRG-hNTCP	None	0	Serum	2	A	134b	M	Nan	2021-06-14	Nan	1000	1.71704e+06	6.23478
NRG-hNTCP-HDV double infection 12 hr	7a	4	NRG-hNTCP	None	0	Serum	4	A	134b	M	Nan	2021-06-14	Nan	1000	208084	5.31824
NRG-hNTCP-HDV double infection 12 hr	7a	4	NRG-hNTCP	None	0	Serum	12	A	134b	M	Nan	2021-06-14	Nan	1000	1179.62	3.07174
NRG-hNTCP-HDV double infection 12 hr	7a	4	NRG-hNTCP	None	0	Serum	24	A	134b	M	Nan	2021-06-14	Nan	1000	1.87701	0.273466
NRG-hNTCP-HDV double infection 12 hr	7a	4	NRG-hNTCP	None	0	Serum	48	A	134b	M	Nan	2021-06-14	Nan	1000	1.66768	0.222113
NRG-hNTCP-HDV double infection 12 hr	7a	4	NRG-hNTCP	None	0	Serum	72	A	134b	M	Nan	2021-06-14	Nan	1000	0.165613	-0.780906
NRG-hNTCP-HDV double infection 12 hr	7a	4	NRG-hNTCP	None	0	Serum	0.1	A	135b	M	Nan	2021-06-14	Nan	1000	1.1682e+07	7.06752
NRG-hNTCP-HDV double infection 12 hr	7a	4	NRG-hNTCP	None	0	Serum	2	A	135b	M	Nan	2021-06-14	Nan	1000	1.57258e+06	6.19661
NRG-hNTCP-HDV double infection 12 hr	7a	4	NRG-hNTCP	None	0	Serum	4	A	135b	M	Nan	2021-06-14	Nan	1000	86564.2	4.93734
NRG-hNTCP-HDV double infection 12 hr	7a	4	NRG-hNTCP	None	0	Serum	12	A	135b	M	Nan	2021-06-14	Nan	1000	2613.48	3.41722
NRG-hNTCP-HDV double infection 12 hr	7a	4	NRG-hNTCP	None	0	Serum	24	A	135b	M	Nan	2021-06-14	Nan	1000	0.0612647	-1.21279
NRG-hNTCP-HDV double infection 12 hr	7a	4	NRG-hNTCP	None	0	Serum	48	A	135b	M	Nan	2021-06-14	Nan	1000	0.42483	-0.371785
NRG-hNTCP-HDV double infection 12 hr	7a	4	NRG-hNTCP	None	0	Serum	72	A	135b	M	Nan	2021-06-14	Nan	1000	4.6151	0.664181
NRG-hNTCP-HDV double infection 12 hr	7a	4	NRG-hNTCP	None	0	Serum	0.1	A	136b	M	Nan	2021-06-14	Nan	1000	4.03706e+08	8.60607
NRG-hNTCP-HDV double infection 12 hr	7a	4	NRG-hNTCP	None	0	Serum	2	A	136b	M	Nan	2021-06-14	Nan	1000	1.67199e+06	6.22323
NRG-hNTCP-HDV double infection 12 hr	7a	4	NRG-hNTCP	None	0	Serum	4	A	136b	M	Nan	2021-06-14	Nan	1000	204770	5.31127
NRG-hNTCP-HDV double infection 12 hr	7a	4	NRG-hNTCP	None	0	Serum	12	A	136b	M	Nan	2021-06-14	Nan	1000	1556.2	3.19207
NRG-hNTCP-HDV double infection 12 hr	7a	4	NRG-hNTCP	None	0	Serum	24	A	136b	M	Nan	2021-06-14	Nan	1000	16.1961	1.20941
NRG-hNTCP-HDV double infection 12 hr	7a	4	NRG-hNTCP	None	0	Serum	48	A	136b	M	Nan	2021-06-14	Nan	1000	0.363314	-0.439718
NRG-hNTCP-HDV double infection 12 hr	7a	4	NRG-hNTCP	None	0	Serum	72	A	136b	M	Nan	2021-06-14	Nan	1000	217.037	2.33653
NRG-hNTCP-HDV double infection 12 hr	7a	4	NRG-hNTCP	12	0	Serum	1	C	139b	F	Nan	2021-06-14	Nan	1000	4.53288e+06	6.65637
NRG-hNTCP-HDV double infection 12 hr	7a	4	NRG-hNTCP	12	0	Serum	4	C	139b	F	Nan	2021-06-14	Nan	1000	81541.5	4.91138
NRG-hNTCP-HDV double infection 12 hr	7a	4	NRG-hNTCP	12	0	Serum	8	C	139b	F	Nan	2021-06-14	Nan	1000	4775.47	3.67902
NRG-hNTCP-HDV double infection 12 hr	7a	4	NRG-hNTCP	12	0	Serum	11.9	C	139b	F	Nan	2021-06-14	Nan	1000	515.431	2.71217
NRG-hNTCP-HDV double infection 12 hr	7a	4	NRG-hNTCP	12	0	Serum	14	C	139b	F	Nan	2021-06-14	Nan	1000	3.01302e+06	6.479
NRG-hNTCP-HDV double infection 12 hr	7a	4	NRG-hNTCP	12	0	Serum	18	C	139b	F	Nan	2021-06-14	Nan	1000	7442.64	3.87173
NRG-hNTCP-HDV double infection 12 hr	7a	4	NRG-hNTCP	12	0	Serum	22	C	139b	F	Nan	2021-06-14	Nan	1000	14097.7	4.14915
NRG-hNTCP-HDV double infection 12 hr	7a	4	NRG-hNTCP	12	0	Serum	48	C	139b	F	Nan	2021-06-14	Nan	1000	106.327	2.02664
NRG-hNTCP-HDV double infection 12 hr	7a	4	NRG-hNTCP	12	0	Serum	0.1	B	141	F	Nan	2021-06-14	Nan	1000	1.9835e+08	8.29743
NRG-hNTCP-HDV double infection 12 hr	7a	4	NRG-hNTCP	12	0	Serum	2	B	141	F	Nan	2021-06-14	Nan	1000	6.10384e+06	6.7856
NRG-hNTCP-HDV double infection 12 hr	7a	4	NRG-hNTCP	12	0	Serum	6	B	141	F	Nan	2021-06-14	Nan	1000	41594.3	4.61903
NRG-hNTCP-HDV double infection 12 hr	7a	4	NRG-hNTCP	12	0	Serum	10	B	141	F	Nan	2021-06-14	Nan	1000	5157.91	3.71247
NRG-hNTCP-HDV double infection 12 hr	7a	4	NRG-hNTCP	12	0	Serum	12.1	B	141	F	Nan	2021-06-14	Nan	1000	2.31774e+08	8.36506
NRG-hNTCP-HDV double infection 12 hr	7a	4	NRG-hNTCP	12	0	Serum	16	B	141	F	Nan	2021-06-14	Nan	1000	339786	5.53121
NRG-hNTCP-HDV double infection 12 hr	7a	4	NRG-hNTCP	12	0	Serum	20	B	141	F	Nan	2021-06-14	Nan	1000	31059.2	4.49219
NRG-hNTCP-HDV double infection 12 hr	7a	4	NRG-hNTCP	12	0	Serum	24	B	141	F	Nan	2021-06-14	Nan	1000	1657.93	3.21957
NRG-hNTCP-HDV double infection 12 hr	7a	4	NRG-hNTCP	12	0	Serum	72	B	141	F	Nan	2021-06-14	Nan	1000	0.118878	-0.924899
NRG-hNTCP-HDV double infection 12 hr	7a	4	NRG-hNTCP	12	0	Serum	0.1	B	218	F	Nan	2021-06-14	Nan	1000	8.48319e+07	7.92856
NRG-hNTCP-HDV double infection 12 hr	7a	4	NRG-hNTCP	12	0	Serum	2	B	218	F	Nan	2021-06-14	Nan	1000	1.60531e+06	6.20556
NRG-hNTCP-HDV double infection 12 hr	7a	4	NRG-hNTCP	12	0	Serum	6	B	218	F	Nan	2021-06-14	Nan	1000	563998	5.75128
NRG-hNTCP-HDV double infection 12 hr	7a	4	NRG-hNTCP	12	0	Serum	10	B	218	F	Nan	2021-06-14	Nan	1000	7522.37	3.87635
NRG-hNTCP-HDV double infection 12 hr	7a	4	NRG-hNTCP	12	0	Serum	12.1	B	218	F	Nan	2021-06-14	Nan	1000	1.63586e+07	7.21375
NRG-hNTCP-HDV double infection 12 hr	7a	4	NRG-hNTCP	12	0	Serum	16	B	218	F	Nan	2021-06-14	Nan	1000	555240	5.74448
NRG-hNTCP-HDV double infection 12 hr	7a	4	NRG-hNTCP	12	0	Serum	20	B	218	F	Nan	2021-06-14	Nan	1000	251987	5.40138
NRG-hNTCP-HDV double infection 12 hr	7a	4	NRG-hNTCP	12	0	Serum	24	B	218	F	Nan	2021-06-14	Nan	1000	1139.89	3.05686
NRG-hNTCP-HDV double infection 12 hr	7a	4	NRG-hNTCP	12	0	Serum	72	B	218	F	Nan	2021-06-14	Nan	1000	262.553	2.41922
NRG-hNTCP-HDV double infection 12 hr	7a	4	NRG-hNTCP	12	0	Serum	0.1	B	224b	F	Nan	2021-06-14	Nan	1000	1.33341e+08	8.12496
NRG-hNTCP-HDV double infection 12 hr	7a	4	NRG-hNTCP	12	0	Serum	2	B	224b	F	Nan	2021-06-14	Nan	1000	1.00679e+07	7.00294
NRG-hNTCP-HDV double infection 12 hr	7a	4	NRG-hNTCP	12	0	Serum	6	B	224b	F	Nan	2021-06-14	Nan	1000	28936.3	4.46144
NRG-hNTCP-HDV double infection 12 hr	7a	4	NRG-hNTCP	12	0	Serum	10	B	224b	F	Nan	2021-06-14	Nan	1000	2600.66	3.41508
NRG-hNTCP-HDV double infection 12 hr	7a	4	NRG-hNTCP	12	0	Serum	12.1	B	224b	F	Nan	2021-06-14	Nan	1000	5.49312e+07	7.73982
NRG-hNTCP-HDV double infection 12 hr	7a	4	NRG-hNTCP	12	0	Serum	16	B	224b	F	Nan	2021-06-14	Nan	1000	95194.5	4.97861
NRG-hNTCP-HDV double infection 12 hr	7a	4	NRG-hNTCP	12	0	Serum	20	B	224b	F	Nan	2021-06-14	Nan	1000	25831.9	4.41216
NRG-hNTCP-HDV double infection 12 hr	7a	4	NRG-hNTCP	12	0	Serum	24	B	224b	F	Nan	2021-06-14	Nan	1000	1106.84	3.04408
NRG-hNTCP-HDV double infection 12 hr	7a	4	NRG-hNTCP	12	0	Serum	72	B	224b	F	Nan	2021-06-14	Nan	1000	1.08003	0.0334361

## Sheet: Suppl Figure 1
Experiment Name	Exp Number	Fig # in manuscript	Mouse Strain	re_inoculation_time	MyrB	Specimen	Time post infection	Cage	Mouse ID	Sex	DOB	Date of Experiment	Age at time of infection (Days)	LLoQ	GE/mL	Log HDV
C57BL/6-HDV double infection 12 hr	7b	Supp. 1	C57BL/6	12	0	Serum	0.1	C	291	F	2021-07-06	2021-09-06	62	1000	4.22399e+08	8.62572
C57BL/6-HDV double infection 12 hr	7b	Supp. 1	C57BL/6	12	0	Serum	0.1	C	292	F	2021-07-06	2021-09-06	62	1000	519567	5.71564
C57BL/6-HDV double infection 12 hr	7b	Supp. 1	C57BL/6	12	0	Serum	0.1	C	293	F	2021-07-06	2021-09-06	62	1000	4.32961e+08	8.63645
C57BL/6-hNTCP-HDV double infection 12 hr	7b	Supp. 1	C57BL/6-hNTCP	12	0	Serum	0.1	E	515	F	2021-07-03	2021-09-06	65	1000	1.88234e+08	8.2747
C57BL/6-hNTCP-HDV double infection 12 hr	7b	Supp. 1	C57BL/6-hNTCP	12	0	Serum	0.1	E	516	F	2021-07-03	2021-09-06	65	1000	5.39817e+08	8.73225
C57BL/6-hNTCP-HDV double infection 12 hr	7b	Supp. 1	C57BL/6-hNTCP	12	0	Serum	0.1	E	517	F	2021-07-03	2021-09-06	65	1000	8.1261e+07	7.90988
C57BL/6-HDV double infection 12 hr	7b	Supp. 1	C57BL/6	12	0	Serum	1	D	295	F	2021-07-06	2021-09-06	62	1000	2.61298e+07	7.41714
C57BL/6-HDV double infection 12 hr	7b	Supp. 1	C57BL/6	12	0	Serum	1	D	296	F	2021-07-06	2021-09-06	62	1000	1.58934e+08	8.20122
C57BL/6-HDV double infection 12 hr	7b	Supp. 1	C57BL/6	12	0	Serum	1	D	298b	F	2021-07-06	2021-09-06	62	1000	8.05952e+07	7.90631
C57BL/6-hNTCP-HDV double infection 12 hr	7b	Supp. 1	C57BL/6-hNTCP	12	0	Serum	1	F	518	M	2021-07-03	2021-09-06	65	1000	1.6229e+07	7.21029
C57BL/6-hNTCP-HDV double infection 12 hr	7b	Supp. 1	C57BL/6-hNTCP	12	0	Serum	1	F	519	M	2021-07-03	2021-09-06	65	1000	9.83611e+07	7.99282
C57BL/6-hNTCP-HDV double infection 12 hr	7b	Supp. 1	C57BL/6-hNTCP	12	0	Serum	1	F	521	M	2021-07-03	2021-09-06	65	1000	4.06474e+07	7.60903
C57BL/6-HDV double infection 12 hr	7b	Supp. 1	C57BL/6	12	0	Serum	2	C	291	F	2021-07-06	2021-09-06	62	1000	3.5131e+07	7.54569
C57BL/6-HDV double infection 12 hr	7b	Supp. 1	C57BL/6	12	0	Serum	2	C	292	F	2021-07-06	2021-09-06	62	1000	76700.5	4.8848
C57BL/6-HDV double infection 12 hr	7b	Supp. 1	C57BL/6	12	0	Serum	2	C	293	F	2021-07-06	2021-09-06	62	1000	3.2004e+07	7.5052
C57BL/6-hNTCP-HDV double infection 12 hr	7b	Supp. 1	C57BL/6-hNTCP	12	0	Serum	2	E	515	F	2021-07-03	2021-09-06	65	1000	1.56433e+07	7.19433
C57BL/6-hNTCP-HDV double infection 12 hr	7b	Supp. 1	C57BL/6-hNTCP	12	0	Serum	2	E	516	F	2021-07-03	2021-09-06	65	1000	3.08675e+07	7.4895
C57BL/6-hNTCP-HDV double infection 12 hr	7b	Supp. 1	C57BL/6-hNTCP	12	0	Serum	2	E	517	F	2021-07-03	2021-09-06	65	1000	8.2352e+06	6.91567
C57BL/6-HDV double infection 12 hr	7b	Supp. 1	C57BL/6	12	0	Serum	4	D	295	F	2021-07-06	2021-09-06	62	1000	312775	5.49523
C57BL/6-HDV double infection 12 hr	7b	Supp. 1	C57BL/6	12	0	Serum	4	D	296	F	2021-07-06	2021-09-06	62	1000	4.185e+06	6.6217
C57BL/6-HDV double infection 12 hr	7b	Supp. 1	C57BL/6	12	0	Serum	4	D	298b	F	2021-07-06	2021-09-06	62	1000	960846	5.98265
C57BL/6-hNTCP-HDV double infection 12 hr	7b	Supp. 1	C57BL/6-hNTCP	12	0	Serum	4	F	518	M	2021-07-03	2021-09-06	65	1000	84014.9	4.92436
C57BL/6-hNTCP-HDV double infection 12 hr	7b	Supp. 1	C57BL/6-hNTCP	12	0	Serum	4	F	519	M	2021-07-03	2021-09-06	65	1000	297942	5.47413
C57BL/6-hNTCP-HDV double infection 12 hr	7b	Supp. 1	C57BL/6-hNTCP	12	0	Serum	4	F	521	M	2021-07-03	2021-09-06	65	1000	182591	5.26148
C57BL/6-HDV double infection 12 hr	7b	Supp. 1	C57BL/6	12	0	Serum	6	C	291	F	2021-07-06	2021-09-06	62	1000	49406.2	4.69378
C57BL/6-HDV double infection 12 hr	7b	Supp. 1	C57BL/6	12	0	Serum	6	C	292	F	2021-07-06	2021-09-06	62	1000	37834.2	4.57788
C57BL/6-HDV double infection 12 hr	7b	Supp. 1	C57BL/6	12	0	Serum	6	C	293	F	2021-07-06	2021-09-06	62	1000	1.05769e+06	6.02436
C57BL/6-hNTCP-HDV double infection 12 hr	7b	Supp. 1	C57BL/6-hNTCP	12	0	Serum	6	E	515	F	2021-07-03	2021-09-06	65	1000	3.12277e+06	6.49454
C57BL/6-hNTCP-HDV double infection 12 hr	7b	Supp. 1	C57BL/6-hNTCP	12	0	Serum	6	E	516	F	2021-07-03	2021-09-06	65	1000	1.56032e+06	6.19321
C57BL/6-hNTCP-HDV double infection 12 hr	7b	Supp. 1	C57BL/6-hNTCP	12	0	Serum	6	E	517	F	2021-07-03	2021-09-06	65	1000	83710.6	4.92278
C57BL/6-HDV double infection 12 hr	7b	Supp. 1	C57BL/6	12	0	Serum	8	D	295	F	2021-07-06	2021-09-06	62	1000	441924	5.64535
C57BL/6-HDV double infection 12 hr	7b	Supp. 1	C57BL/6	12	0	Serum	8	D	296	F	2021-07-06	2021-09-06	62	1000	1.13107e+06	6.05349
C57BL/6-HDV double infection 12 hr	7b	Supp. 1	C57BL/6	12	0	Serum	8	D	298b	F	2021-07-06	2021-09-06	62	1000	831541	5.91988
C57BL/6-hNTCP-HDV double infection 12 hr	7b	Supp. 1	C57BL/6-hNTCP	12	0	Serum	8	F	518	M	2021-07-03	2021-09-06	65	1000	224318	5.35086
C57BL/6-hNTCP-HDV double infection 12 hr	7b	Supp. 1	C57BL/6-hNTCP	12	0	Serum	8	F	519	M	2021-07-03	2021-09-06	65	1000	594075	5.77384
C57BL/6-hNTCP-HDV double infection 12 hr	7b	Supp. 1	C57BL/6-hNTCP	12	0	Serum	8	F	521	M	2021-07-03	2021-09-06	65	1000	423699	5.62706
C57BL/6-HDV double infection 12 hr	7b	Supp. 1	C57BL/6	12	0	Serum	10	C	291	F	2021-07-06	2021-09-06	62	1000	334784	5.52476
C57BL/6-HDV double infection 12 hr	7b	Supp. 1	C57BL/6	12	0	Serum	10	C	292	F	2021-07-06	2021-09-06	62	1000	128858	5.11011
C57BL/6-HDV double infection 12 hr	7b	Supp. 1	C57BL/6	12	0	Serum	10	C	293	F	2021-07-06	2021-09-06	62	1000	188570	5.27547
C57BL/6-hNTCP-HDV double infection 12 hr	7b	Supp. 1	C57BL/6-hNTCP	12	0	Serum	10	E	515	F	2021-07-03	2021-09-06	65	1000	368816	5.56681
C57BL/6-hNTCP-HDV double infection 12 hr	7b	Supp. 1	C57BL/6-hNTCP	12	0	Serum	10	E	516	F	2021-07-03	2021-09-06	65	1000	463971	5.66649
C57BL/6-hNTCP-HDV double infection 12 hr	7b	Supp. 1	C57BL/6-hNTCP	12	0	Serum	10	E	517	F	2021-07-03	2021-09-06	65	1000	333653	5.52329
C57BL/6-HDV double infection 12 hr	7b	Supp. 1	C57BL/6	12	0	Serum	11.9	D	295	F	2021-07-06	2021-09-06	62	1000	419429	5.62266
C57BL/6-HDV double infection 12 hr	7b	Supp. 1	C57BL/6	12	0	Serum	11.9	D	296	F	2021-07-06	2021-09-06	62	1000	588265	5.76957
C57BL/6-HDV double infection 12 hr	7b	Supp. 1	C57BL/6	12	0	Serum	11.9	D	298b	F	2021-07-06	2021-09-06	62	1000	331426	5.52039
C57BL/6-hNTCP-HDV double infection 12 hr	7b	Supp. 1	C57BL/6-hNTCP	12	0	Serum	11.9	F	518	M	2021-07-03	2021-09-06	65	1000	33675.6	4.52732
C57BL/6-hNTCP-HDV double infection 12 hr	7b	Supp. 1	C57BL/6-hNTCP	12	0	Serum	11.9	F	519	M	2021-07-03	2021-09-06	65	1000	250450	5.39872
C57BL/6-hNTCP-HDV double infection 12 hr	7b	Supp. 1	C57BL/6-hNTCP	12	0	Serum	11.9	F	521	M	2021-07-03	2021-09-06	65	1000	89326.8	4.95098
C57BL/6-HDV double infection 12 hr	7b	Supp. 1	C57BL/6	12	0	Serum	12.1	C	291	F	2021-07-06	2021-09-06	62	1000	5.15686e+08	8.71239
C57BL/6-HDV double infection 12 hr	7b	Supp. 1	C57BL/6	12	0	Serum	12.1	C	292	F	2021-07-06	2021-09-06	62	1000	3.73053e+08	8.57177
C57BL/6-HDV double infection 12 hr	7b	Supp. 1	C57BL/6	12	0	Serum	12.1	C	293	F	2021-07-06	2021-09-06	62	1000	5.30757e+08	8.7249
C57BL/6-hNTCP-HDV double infection 12 hr	7b	Supp. 1	C57BL/6-hNTCP	12	0	Serum	12.1	E	515	F	2021-07-03	2021-09-06	65	1000	5.2514e+08	8.72027
C57BL/6-hNTCP-HDV double infection 12 hr	7b	Supp. 1	C57BL/6-hNTCP	12	0	Serum	12.1	E	516	F	2021-07-03	2021-09-06	65	1000	6.02486e+08	8.77995
C57BL/6-hNTCP-HDV double infection 12 hr	7b	Supp. 1	C57BL/6-hNTCP	12	0	Serum	12.1	E	517	F	2021-07-03	2021-09-06	65	1000	2.39072e+08	8.37853
C57BL/6-HDV double infection 12 hr	7b	Supp. 1	C57BL/6	12	0	Serum	14	D	295	F	2021-07-06	2021-09-06	62	1000	1.59877e+07	7.20379
C57BL/6-HDV double infection 12 hr	7b	Supp. 1	C57BL/6	12	0	Serum	14	D	296	F	2021-07-06	2021-09-06	62	1000	5.46903e+07	7.73791
C57BL/6-HDV double infection 12 hr	7b	Supp. 1	C57BL/6	12	0	Serum	14	D	298b	F	2021-07-06	2021-09-06	62	1000	1.40902e+07	7.14892
C57BL/6-hNTCP-HDV double infection 12 hr	7b	Supp. 1	C57BL/6-hNTCP	12	0	Serum	14	F	518	M	2021-07-03	2021-09-06	65	1000	1.78944e+06	6.25272
C57BL/6-hNTCP-HDV double infection 12 hr	7b	Supp. 1	C57BL/6-hNTCP	12	0	Serum	14	F	519	M	2021-07-03	2021-09-06	65	1000	1.62792e+07	7.21163
C57BL/6-hNTCP-HDV double infection 12 hr	7b	Supp. 1	C57BL/6-hNTCP	12	0	Serum	14	F	521	M	2021-07-03	2021-09-06	65	1000	1.50677e+07	7.17805
C57BL/6-HDV double infection 12 hr	7b	Supp. 1	C57BL/6	12	0	Serum	16	C	291	F	2021-07-06	2021-09-06	62	1000	4.00486e+06	6.60259
C57BL/6-HDV double infection 12 hr	7b	Supp. 1	C57BL/6	12	0	Serum	16	C	292	F	2021-07-06	2021-09-06	62	1000	1.21759e+06	6.0855
C57BL/6-HDV double infection 12 hr	7b	Supp. 1	C57BL/6	12	0	Serum	16	C	293	F	2021-07-06	2021-09-06	62	1000	2.42378e+06	6.38449
C57BL/6-hNTCP-HDV double infection 12 hr	7b	Supp. 1	C57BL/6-hNTCP	12	0	Serum	16	E	515	F	2021-07-03	2021-09-06	65	1000	8.73035e+06	6.94103
C57BL/6-hNTCP-HDV double infection 12 hr	7b	Supp. 1	C57BL/6-hNTCP	12	0	Serum	16	E	516	F	2021-07-03	2021-09-06	65	1000	6.63753e+06	6.82201
C57BL/6-hNTCP-HDV double infection 12 hr	7b	Supp. 1	C57BL/6-hNTCP	12	0	Serum	16	E	517	F	2021-07-03	2021-09-06	65	1000	3.38918e+06	6.5301
C57BL/6-HDV double infection 12 hr	7b	Supp. 1	C57BL/6	12	0	Serum	18	D	295	F	2021-07-06	2021-09-06	62	1000	1.34743e+06	6.12951
C57BL/6-HDV double infection 12 hr	7b	Supp. 1	C57BL/6	12	0	Serum	18	D	296	F	2021-07-06	2021-09-06	62	1000	6.76376e+06	6.83019
C57BL/6-HDV double infection 12 hr	7b	Supp. 1	C57BL/6	12	0	Serum	18	D	298b	F	2021-07-06	2021-09-06	62	1000	1.01118e+06	6.00483
C57BL/6-hNTCP-HDV double infection 12 hr	7b	Supp. 1	C57BL/6-hNTCP	12	0	Serum	18	F	518	M	2021-07-03	2021-09-06	65	1000	889933	5.94936
C57BL/6-hNTCP-HDV double infection 12 hr	7b	Supp. 1	C57BL/6-hNTCP	12	0	Serum	18	F	519	M	2021-07-03	2021-09-06	65	1000	1.24254e+06	6.09431
C57BL/6-hNTCP-HDV double infection 12 hr	7b	Supp. 1	C57BL/6-hNTCP	12	0	Serum	18	F	521	M	2021-07-03	2021-09-06	65	1000	1.08754e+06	6.03644
C57BL/6-HDV double infection 12 hr	7b	Supp. 1	C57BL/6	12	0	Serum	20	C	291	F	2021-07-06	2021-09-06	62	1000	233835	5.36891
C57BL/6-HDV double infection 12 hr	7b	Supp. 1	C57BL/6	12	0	Serum	20	C	292	F	2021-07-06	2021-09-06	62	1000	144292	5.15924
C57BL/6-HDV double infection 12 hr	7b	Supp. 1	C57BL/6	12	0	Serum	20	C	293	F	2021-07-06	2021-09-06	62	1000	247559	5.39368
C57BL/6-hNTCP-HDV double infection 12 hr	7b	Supp. 1	C57BL/6-hNTCP	12	0	Serum	20	E	515	F	2021-07-03	2021-09-06	65	1000	439118	5.64258
C57BL/6-hNTCP-HDV double infection 12 hr	7b	Supp. 1	C57BL/6-hNTCP	12	0	Serum	20	E	516	F	2021-07-03	2021-09-06	65	1000	492384	5.6923
C57BL/6-hNTCP-HDV double infection 12 hr	7b	Supp. 1	C57BL/6-hNTCP	12	0	Serum	20	E	517	F	2021-07-03	2021-09-06	65	1000	494599	5.69425
C57BL/6-HDV double infection 12 hr	7b	Supp. 1	C57BL/6	12	0	Serum	22	D	295	F	2021-07-06	2021-09-06	62	1000	101884	5.00811
C57BL/6-HDV double infection 12 hr	7b	Supp. 1	C57BL/6	12	0	Serum	22	D	296	F	2021-07-06	2021-09-06	62	1000	1.04973e+06	6.02108
C57BL/6-HDV double infection 12 hr	7b	Supp. 1	C57BL/6	12	0	Serum	22	D	298b	F	2021-07-06	2021-09-06	62	1000	81390.6	4.91057
C57BL/6-hNTCP-HDV double infection 12 hr	7b	Supp. 1	C57BL/6-hNTCP	12	0	Serum	22	F	518	M	2021-07-03	2021-09-06	65	1000	268381	5.42875
C57BL/6-hNTCP-HDV double infection 12 hr	7b	Supp. 1	C57BL/6-hNTCP	12	0	Serum	22	F	519	M	2021-07-03	2021-09-06	65	1000	336043	5.5264
C57BL/6-hNTCP-HDV double infection 12 hr	7b	Supp. 1	C57BL/6-hNTCP	12	0	Serum	22	F	521	M	2021-07-03	2021-09-06	65	1000	284958	5.45478
C57BL/6-HDV double infection 12 hr	7b	Supp. 1	C57BL/6	12	0	Serum	24	C	291	F	2021-07-06	2021-09-06	62	1000	157526	5.19735
C57BL/6-HDV double infection 12 hr	7b	Supp. 1	C57BL/6	12	0	Serum	24	C	292	F	2021-07-06	2021-09-06	62	1000	149604	5.17494
C57BL/6-HDV double infection 12 hr	7b	Supp. 1	C57BL/6	12	0	Serum	24	C	293	F	2021-07-06	2021-09-06	62	1000	220232	5.34288
C57BL/6-hNTCP-HDV double infection 12 hr	7b	Supp. 1	C57BL/6-hNTCP	12	0	Serum	24	E	515	F	2021-07-03	2021-09-06	65	1000	208696	5.31951
C57BL/6-hNTCP-HDV double infection 12 hr	7b	Supp. 1	C57BL/6-hNTCP	12	0	Serum	24	E	516	F	2021-07-03	2021-09-06	65	1000	289095	5.46104
C57BL/6-hNTCP-HDV double infection 12 hr	7b	Supp. 1	C57BL/6-hNTCP	12	0	Serum	24	E	517	F	2021-07-03	2021-09-06	65	1000	204675	5.31107
C57BL/6-HDV double infection 12 hr	7b	Supp. 1	C57BL/6	12	0	Serum	48	D	295	F	2021-07-06	2021-09-06	62	1000	22056.2	4.34353
C57BL/6-HDV double infection 12 hr	7b	Supp. 1	C57BL/6	12	0	Serum	48	D	296	F	2021-07-06	2021-09-06	62	1000	27062.8	4.43237
C57BL/6-HDV double infection 12 hr	7b	Supp. 1	C57BL/6	12	0	Serum	48	D	298b	F	2021-07-06	2021-09-06	62	1000	2518.27	3.4011
C57BL/6-hNTCP-HDV double infection 12 hr	7b	Supp. 1	C57BL/6-hNTCP	12	0	Serum	48	F	518	M	2021-07-03	2021-09-06	65	1000	11156.9	4.04754
C57BL/6-hNTCP-HDV double infection 12 hr	7b	Supp. 1	C57BL/6-hNTCP	12	0	Serum	48	F	519	M	2021-07-03	2021-09-06	65	1000	14150.3	4.15077
C57BL/6-hNTCP-HDV double infection 12 hr	7b	Supp. 1	C57BL/6-hNTCP	12	0	Serum	48	F	521	M	2021-07-03	2021-09-06	65	1000	12678.6	4.10307
C57BL/6-HDV double infection 12 hr	7b	Supp. 1	C57BL/6	12	0	Serum	72	D	291	F	2021-07-06	2021-09-06	62	1000	11952.4	4.07746
C57BL/6-HDV double infection 12 hr	7b	Supp. 1	C57BL/6	12	0	Serum	72	D	292	F	2021-07-06	2021-09-06	62	1000	4893.28	3.6896
C57BL/6-HDV double infection 12 hr	7b	Supp. 1	C57BL/6	12	0	Serum	72	D	293	F	2021-07-06	2021-09-06	62	1000	45851.7	4.66136
C57BL/6-hNTCP-HDV double infection 12 hr	7b	Supp. 1	C57BL/6-hNTCP	12	0	Serum	72	F	515	F	2021-07-03	2021-09-06	65	1000	3513.02	3.54568
C57BL/6-hNTCP-HDV double infection 12 hr	7b	Supp. 1	C57BL/6-hNTCP	12	0	Serum	72	F	516	F	2021-07-03	2021-09-06	65	1000	34697.9	4.5403
C57BL/6-hNTCP-HDV double infection 12 hr	7b	Supp. 1	C57BL/6-hNTCP	12	0	Serum	72	F	517	F	2021-07-03	2021-09-06	65	1000	1829.57	3.26235

## Sheet: Suppl Figure 2
Experiment Name	Exp Number	Fig # in manuscript	Mouse Strain	re_inoculation_time	MyrB	Specimen	Time post infection	Cage	Mouse ID	Sex	DOB	Date of Experiment	Age at time of infection (Days)	LLoQ	GE/mL	Log HDV
HDV-Bulevirtide	4	Suppl. 2	NRG-hNTCP	999	0	Serum	0.1	D	755	F	Nan	2021-04-21	Nan	1000	2.91502e+07	7.46464
HDV-Bulevirtide	4	Suppl. 2	NRG-hNTCP	999	0	Serum	4	D	755	F	Nan	2021-04-21	Nan	1000	478505	5.67989
HDV-Bulevirtide	4	Suppl. 2	NRG-hNTCP	999	0	Serum	0.1	D	756	F	Nan	2021-04-21	Nan	1000	5.81745e+07	7.76473
HDV-Bulevirtide	4	Suppl. 2	NRG-hNTCP	999	0	Serum	4	D	756	F	Nan	2021-04-21	Nan	1000	204697	5.31111
HDV-Bulevirtide	4	Suppl. 2	NRG-hNTCP	999	0	Serum	0.1	D	757	F	Nan	2021-04-21	Nan	1000	3.18217e+07	7.50272
HDV-Bulevirtide	4	Suppl. 2	NRG-hNTCP	999	0	Serum	4	D	757	F	Nan	2021-04-21	Nan	1000	168609	5.22688
HDV-Bulevirtide	4	Suppl. 2	NRG-hNTCP	999	0	Serum	-1	E	758	F	Nan	2021-04-21	Nan	1000	513.905	2.71088
HDV-Bulevirtide	4	Suppl. 2	NRG-hNTCP	999	0	Serum	1	E	758	F	Nan	2021-04-21	Nan	1000	2.94622e+06	6.46927
HDV-Bulevirtide	4	Suppl. 2	NRG-hNTCP	999	0	Serum	6	E	758	F	Nan	2021-04-21	Nan	1000	43314.9	4.63664
HDV-Bulevirtide	4	Suppl. 2	NRG-hNTCP	999	0	Serum	-1	E	879	M	Nan	2021-04-21	Nan	1000	381.835	2.58188
HDV-Bulevirtide	4	Suppl. 2	NRG-hNTCP	999	0	Serum	1	E	879	M	Nan	2021-04-21	Nan	1000	2.93584e+06	6.46773
HDV-Bulevirtide	4	Suppl. 2	NRG-hNTCP	999	0	Serum	6	E	879	M	Nan	2021-04-21	Nan	1000	45753	4.66042
HDV-Bulevirtide	4	Suppl. 2	NRG-hNTCP	999	0	Serum	-1	E	887	M	Nan	2021-04-21	Nan	1000	838.232	2.92336
HDV-Bulevirtide	4	Suppl. 2	NRG-hNTCP	999	0	Serum	1	E	887	M	Nan	2021-04-21	Nan	1000	5.02626e+06	6.70125
HDV-Bulevirtide	4	Suppl. 2	NRG-hNTCP	999	0	Serum	6	E	887	M	Nan	2021-04-21	Nan	1000	33939.2	4.5307
HDV-Bulevirtide	4	Suppl. 2	NRG-hNTCP	999	1	Serum	-1	A	41	F	Nan	2021-04-21	Nan	1000	#REF!	#REF!
HDV-Bulevirtide	4	Suppl. 2	NRG-hNTCP	999	1	Serum	1	A	41	F	Nan	2021-04-21	Nan	1000	#REF!	#REF!
HDV-Bulevirtide	4	Suppl. 2	NRG-hNTCP	999	1	Serum	6	A	41	F	Nan	2021-04-21	Nan	1000	#REF!	#REF!
HDV-Bulevirtide	4	Suppl. 2	NRG-hNTCP	999	1	Serum	-1	A	42	F	Nan	2021-04-21	Nan	1000	#REF!	#REF!
HDV-Bulevirtide	4	Suppl. 2	NRG-hNTCP	999	1	Serum	1	A	42	F	Nan	2021-04-21	Nan	1000	#REF!	#REF!
HDV-Bulevirtide	4	Suppl. 2	NRG-hNTCP	999	1	Serum	6	A	42	F	Nan	2021-04-21	Nan	1000	#REF!	#REF!
HDV-Bulevirtide	4	Suppl. 2	NRG-hNTCP	999	1	Serum	2	B	44	M	Nan	2021-04-21	Nan	1000	#REF!	#REF!
HDV-Bulevirtide	4	Suppl. 2	NRG-hNTCP	999	1	Serum	2	B	45	M	Nan	2021-04-21	Nan	1000	#REF!	#REF!
HDV-Bulevirtide	4	Suppl. 2	NRG-hNTCP	999	1	Serum	2	B	46	M	Nan	2021-04-21	Nan	1000	#REF!	#REF!
HDV-Bulevirtide	4	Suppl. 2	NRG-hNTCP	999	1	Serum	0.1	C	47	M	Nan	2021-04-21	Nan	1000	#REF!	#REF!
HDV-Bulevirtide	4	Suppl. 2	NRG-hNTCP	999	1	Serum	4	C	47	M	Nan	2021-04-21	Nan	1000	#REF!	#REF!
HDV-Bulevirtide	4	Suppl. 2	NRG-hNTCP	999	1	Serum	-1	A	890	F	Nan	2021-04-21	Nan	1000	#REF!	#REF!
HDV-Bulevirtide	4	Suppl. 2	NRG-hNTCP	999	1	Serum	1	A	890	F	Nan	2021-04-21	Nan	1000	#REF!	#REF!
HDV-Bulevirtide	4	Suppl. 2	NRG-hNTCP	999	1	Serum	6	A	890	F	Nan	2021-04-21	Nan	1000	#REF!	#REF!
HDV-Bulevirtide	4	Suppl. 2	NRG-hNTCP	999	1	Serum	0.1	C	892	F	Nan	2021-04-21	Nan	1000	#REF!	#REF!
HDV-Bulevirtide	4	Suppl. 2	NRG-hNTCP	999	1	Serum	4	C	892	F	Nan	2021-04-21	Nan	1000	#REF!	#REF!
HDV-Bulevirtide	4	Suppl. 2	NRG-hNTCP	999	1	Serum	0.1	C	896	F	Nan	2021-04-21	Nan	1000	#REF!	#REF!
HDV-Bulevirtide	4	Suppl. 2	NRG-hNTCP	999	1	Serum	4	C	896	F	Nan	2021-04-21	Nan	1000	#REF!	#REF!

[truncated: 1 more sheets: Suppl Figure 3]
